# Supplementary material for: Budgeting for comprehensive sexual and reproductive health and rights under universal health coverage
Source: Sex Reprod Health Matters. 2020 Jul 27;28(2):1779631. doi: 10.1080/26410397.2020.1779631 (PMC7446030; doi:10.1080/26410397.2020.1779631)
Supplement: Supplementary Table 3 [file ZRHM_A_1779631_SM7977.xlsx]

## Sheet: Supp T3 Number receiving care
Supplementary Table 3. Number (000s) or proportion of women aged 15-49 requiring and receiving service in all LMICs in 2019, by region and scenario
	Africa			Asia			East and Southern Europe			Latin America and the Carribean			Oceania			All LMICs
	1) Current service levels	2) All-needs-met: Impacted service(s)	3) All-needs-met: Preventative & impacted services	1) Current service levels	2) All-needs-met: Impacted service(s)	3) All-needs-met: Preventative & impacted services	1) Current service levels	2) All-needs-met: Impacted service(s)	3) All-needs-met: Preventative & impacted services	1) Current service levels	2) All-needs-met: Impacted service(s)	3) All-needs-met: Preventative & impacted services	1) Current service levels	2) All-needs-met: Impacted service(s)	3) All-needs-met: Preventative & impacted services	1) Current service levels	2) All-needs-met: Impacted service(s)	3) All-needs-met: Preventative & impacted services
STIs
Number of women with chlamydia and gonorrhea infections	24488	24488	24488	45822	45822	45822	2129.41	2129.41	2129.41	14592.2	14592.2	14592.2	162.215	162.215	162.215	87193.8	87193.8	87193.8
Number of women who receive chlamydia and gonorrhea treatment	3250.09	3250.09	24488	5588.34	5588.34	45822	191.348	191.348	2129.41	2134.73	2134.73	14592.2	19.9148	19.9148	162.215	11184.4	11184.4	87193.8
% of all chlamydia and gonorrhea infections that go untreated	0.867278	0.867278	0	0.878043	0.878043	0	0.91014	0.91014	0	0.853708	0.853708	0	0.877232	0.877232	0	0.871729	0.871729	0
Number of women with PID	8495.16	8495.16	0	16093.5	16093.5	0	775.223	775.223	0	4982.99	4982.99	0	56.9199	56.9199	0	30403.8	30403.8	0
Number of women with PID who receive treatment	4463.04	8495.16	0	8322.69	16093.5	0	344.582	775.223	0	3402.49	4982.99	0	30.5657	56.9199	0	16563.4	30403.8	0
% of PID infections that go untreated	0.474637	0	NA	0.482853	0	NA	0.555505	0	NA	0.317179	0	NA	0.463005	0	NA	0.45522	0	NA
Abortion
Number of safe abortions	2883.31	2883.31	11135.5	27220.5	27220.5	49984	1775.32	1775.32	2066.35	1219.79	1219.79	5228.68	0	0	103.864	33098.9	33098.9	68518.4
Number of less safe abortions	3015.62	3015.62	0	17838.9	17838.9	0	288.76	288.76	0	3100.98	3100.98	0	23.9079	23.9079	0	24268.2	24268.2	0
Number of least safe abortions	5236.58	5236.58	0	4924.51	4924.51	0	2.27299	2.27299	0	907.909	907.909	0	79.9562	79.9562	0	11151.2	11151.2	0
Number of women requiring PAC*	5207.3	5207.3	334.065	13065	13065	1140.58	20.6635	20.6635	20.6635	2524.26	2524.26	156.86	64.4517	64.4517	3.11592	20881.7	20881.7	1655.29
Number of women receiving PAC*	3043.57	5207.3	334.065	7765.31	13065	1140.58	20.6635	20.6635	20.6635	1473.13	2524.26	156.86	37.2184	64.4517	3.11592	12339.9	20881.7	1655.29
% of women who need but do not receive PAC*	0.41552	0	0	0.40564	0	0	0	0	0	0.416413	0	0	0.422539	0	0	0.409057	0	0
Essential care for women during delivery and their newborns
Number of live births in LMICs	43173		43173	71081		71081	2784.17		2784.17	10026.8		10026.8	297.258		297.258	127362		127362
Preventive
Number of births with facility delivery	25899		43173	58404.5		71081	2758.51		2784.17	9405.12		10026.8	176.903		297.258	96644		127362
Number of newborns receiving immediate care	25899		43173	58404.5		71081	2758.51		2784.17	9405.12		10026.8	176.903		297.258	96644		127362
Impacted
Obstetric fistula repair†
Number needingǂ	33.8455		0	32.1212		0	0.0567499		0	1.66231		0	0.212189		0	67.8979		0
Number receivingǂ	7.86845		0	13.0335		0	0.0427729		0	0.81794		0	0.0706339		0	21.8333		0
Maternal sepsis case management†
Number needing	1618.6		1105.22	2573.1		1812.41	83.3882		70.7288	387.005		255.02	11.1219		7.59095	4673.21		3250.98
Number receiving	642.729		1105.22	1738.02		1812.41	82.0526		70.7288	343.047		255.02	4.97667		7.59095	2810.83		3250.98
Postpartum hemorrhage (PPH) treatment†
Number needing	5033.04		2067.33	7058.88		4826.51	240.246		235.526	906.043		795.08	35.638		14.3838	13273.8		7938.83
Number receiving	1443.39		2067.33	4071.42		4826.51	235.982		235.526	760.613		795.08	13.0702		14.3838	6524.47		7938.83
Newborn local infections treatment
Number needing	4317.3		2158.65	7108.1		3554.05	278.417		139.208	1002.68		501.338	29.7258		14.8629	12736.2		6368.11
Number receiving	2589.9		2158.65	5840.45		3554.05	275.851		139.208	940.512		501.338	17.6903		14.8629	9664.4		6368.11
Newborn sepsis treatment (injectable antibiotics + full supportive care)
Number needing	4317.3		2158.65	7108.1		3554.05	278.417		139.208	1002.68		501.338	29.7258		14.8629	12736.2		6368.11
Number receiving	2513.56		2158.65	5746.76		3554.05	275.706		139.208	935.448		501.338	17.3002		14.8629	9488.77		6368.11
LMICs=low- and middle-income countries, PID=pelvic inflammatory disease, NA=not applicable, PAC=postabortion care
* For abortion complications (i.e. not including PAC for miscarriage).
† These costs are only for women needing these interventions that have live births. Those needing these interventions that have a stillbirth are excluded here.
ǂ Decimal places are shown for East and Southern Europe and Oceania because the numbers would otherwise round to zero.
