# Supplementary material for: Budgeting for comprehensive sexual and reproductive health and rights under universal health coverage
Source: Sex Reprod Health Matters. 2020 Jul 27;28(2):1779631. doi: 10.1080/26410397.2020.1779631 (PMC7446030; doi:10.1080/26410397.2020.1779631)
Supplement: Supplementary Table 4 [file ZRHM_A_1779631_SM7976.xlsx]

## Sheet: Supp T4 Total costs
Supplemental Table 4. Total direct cost (000s) (USD) for providing care by intervention and within category in 2019, by scenario and region
	Africa			Asia			East and Southern Europe			Latin America and the Carribean			Oceania			All LMICs
Service	1) Current service levels	2) All-needs-met: Impacted service(s)	3) All-needs-met: Preventative & impacted services	1) Current service levels	2) All-needs-met: Impacted service(s)	3) All-needs-met: Preventative & impacted services	1) Current service levels	2) All-needs-met: Impacted service(s)	3) All-needs-met: Preventative & impacted services	1) Current service levels	2) All-needs-met: Impacted service(s)	3) All-needs-met: Preventative & impacted services	1) Current service levels	2) All-needs-met: Impacted service(s)	3) All-needs-met: Preventative & impacted services	1) Current service levels	2) All-needs-met: Impacted service(s)	3) All-needs-met: Preventative & impacted services
STI treatment
Chlamydia treatment	6028.6	6028.6	61780	13571.7	13571.7	149651	908.399	908.399	12021.6	8740.88	8740.88	75045	43.3123	43.3123	474.452	29292.9	29292.9	298972
Gonorrhea treatment	9811.82	9811.82	51536.1	15404.7	15404.7	86788.9	421.33	421.33	2787.9	6054.84	6054.84	25991.6	45.1575	45.1575	247.332	31737.8	31737.8	167352
PID treatment	31523.1	57203.1	0	61641.2	117432	0	3131.4	7044.85	0	30867.3	45133.1	0	201.396	375.043	0	127364	227188	0
Total	47363.6	73043.5	113316	90617.6	146408	236440	4461.12	8374.57	14809.5	45663.1	59928.8	101037	289.866	463.512	721.784	188395	288219	466324
Safe/unsafe abortion and postabortion care
Safe abortion services	24310.2	24310.2	75717.6	292929	292929	495746	26400.8	26400.8	30738.4	9362.65	9362.65	40143.8	0	0	525.497	353002	353002	642872
Less safe abortion services	11574.4	11574.4	0	143676	143676	0	2761.9	2761.9	0	14796.2	14796.2	0	79.9496	79.9496	0	172888	172888	0
Least safe abortion services	0	0	0	0	0	0	0	0	0	0	0	0	0	0	0	0	0	0
Postabortion care*	228808	399507	26040.9	513928	863767	78293.6	1764.92	1767.31	1767.31	122380	209824	13033.1	2556.22	4549.44	219.943	869437	1.47942e+06	119355
Total	264693	435391	101759	950532	1.30037e+06	574040	30927.6	30930	32505.7	146539	233983	53176.9	2636.17	4629.39	745.44	1.39533e+06	2.00531e+06	762227
Services for safe childbirth
Preventive - all services†	--	--	--	--	--	--	--	--	--	--	--	--	--	--	--	--	--	--
Impacted
Obstetric fistula repairǂ	536.074		0	809.534		0	4.54489		0	76.0865		0	4.89587		0	1431.13		0
Maternal sepsis case managementǂ	69045.2		115221	188163		187767	11145.6		9643.22	46427.4		33830.1	519.583		774.343	315300		347236
Postpartum hemorrhage (PPH) treatmentǂ	147669		210121	428077		492304	31984.7		31854.3	102520		105678	1321.87		1452.13	711573		841409
Newborn local infections treatment	4693.48		3817.36	10669		6237.5	801.615		404.563	2650.17		1389.44	31.8396		25.263	18846.1		11874.1
Newborn sepsis treatment (injectable antibiotics + full supportive care)	76372.9		67460	179447		109086	13184		6659.75	43545.7		23097.4	524.742		443.115	313075		206746
Total	298317		396620	807166		795394	57120.5		48561.8	195220		163994	2402.93		2694.85	1.36023e+06		1.40727e+06
* For abortion complications (i.e. not including PAC for miscarriage).
† Several interventions contribute to reductions in need for the impacted services. These include in-facility delivery and provision of essential newborn care, but many others are also included, such as management of obstructed labor, etc. Because of the complex nature of the linkages between these interventions we have not provided preventive service costs in all scenarios or costs for impacted …
ǂ These costs are only for women needing these interventions who have live births. Those needing these interventions who have a stillbirth are excluded here.
