# Supplementary material for: Budgeting for comprehensive sexual and reproductive health and rights under universal health coverage
Source: Sex Reprod Health Matters. 2020 Jul 27;28(2):1779631. doi: 10.1080/26410397.2020.1779631 (PMC7446030; doi:10.1080/26410397.2020.1779631)
Supplement: Supplementary Table 1 [file ZRHM_A_1779631_SM3934.xlsx]

## Sheet: Supp T1 Total intervention cost
Supplementary Table 1: Total direct cost (USD) required per recipient of intervention, by country
Intervention	Afghanistan	Albania	Algeria	Angola	Argentina	Armenia	Azerbaijan	Bangladesh	Belarus	Belize	Benin	Bhutan	Bolivia	Bosnia and Herzegovina	Botswana	Brazil	Bulgaria	Burkina Faso	Burundi	Cabo Verde	Cambodia	Cameroon	Central African Republic	Chad	China	Colombia	Comoros	Congo	Costa Rica	Cuba	Côte d’Ivoire	Democratic People's Republic of Korea (North)	Democratic Republic of the Congo	Djibouti	Dominican Republic	Ecuador	Egypt	El Salvador	Equatorial Guinea	Eritrea	Eswatini	Ethiopia	Fiji	Gabon	Gambia	Georgia	Ghana	Grenada	Guatemala
Modern contraception (cost per couple-year of protection (CYP)
Permanent methods
Female sterilization	1.33585	1.62282	2.6569	3.07784	3.51558	1.43126	2.17262	1.44105	2.95177	1.84757	1.10113	1.75105	1.65494	1.64252	4.0098	2.99706	1.92567	0.965276	0.97175	1.83281	1.32296	1.31724	1.08539	0.964861	2.54447	2.07184	1.11413	1.45192	2.35071	2.27229	1.31424	1.06907	1.28552	2.0385	2.25047	2.3024	3.67209	1.58819	4.6455	1.06849	2.5646	1.10871	3.18297	2.65959	1.12557	1.52225	1.56247	2.30883	2.13652
Male sterilization	0.684365	0.861551	1.50003	1.75994	2.03021	0.743278	1.20102	0.70719	1.6821	1.00032	0.53944	0.940728	0.881384	0.873714	2.33537	1.71006	1.04854	0.455558	0.459556	0.991206	0.676409	0.672875	0.52972	0.455302	1.43061	1.1388	0.547465	0.756034	1.31098	1.26256	0.671022	0.519643	0.653288	1.11821	1.24909	1.28115	2.12685	0.840168	2.72787	0.519285	1.44304	0.544122	1.82485	1.50169	0.554533	0.799459	0.824292	1.28512	1.17873
Long-acting methods
IUD	0.970599	0.780757	1.15111	1.35633	1.54241	0.672639	0.973734	0.534429	1.33412	0.859444	0.561771	0.795351	0.801638	0.78896	1.76268	1.32651	0.90686	0.473595	0.472149	0.906294	0.61259	0.614282	0.579072	0.483186	1.1407	0.972482	0.764769	0.689249	1.04912	1.00682	0.655175	0.526358	0.635147	0.948847	1.02008	1.05501	1.58339	0.732109	2.09728	0.538853	1.16052	0.528645	1.4457	1.28405	0.586889	0.708804	0.73501	1.02352	0.959936
Implant	4.46477	7.04256	9.43797	6.02633	6.71515	7.41891	8.97227	4.68606	9.82712	10.2252	3.82819	6.03537	4.10491	7.08383	10.6643	9.1338	7.67712	3.31277	3.097	4.39546	5.69304	4.07295	3.40593	3.4568	5.32889	4.54399	5.61729	4.79533	9.28978	4.88976	4.83157	3.29506	4.03946	4.56722	11.072	9.35609	10.4837	9.73505	8.16101	4.08103	11.3067	4.92263	6.14541	5.42405	4.74146	7.60956	5.10728	6.55702	8.85285
Short-acting methods
Injectable	6.74594	14.1508	10.6645	13.0904	23.7652	10.2061	12.8805	6.1222	19.0047	11.7981	9.80385	8.41886	8.38543	14.2227	19.0667	19.1751	15.2569	5.54292	5.49841	8.26104	6.9252	6.55042	9.56753	6.95404	11.076	27.4307	11.0904	8.27714	26.4958	15.1346	7.1909	6.4705	6.98931	9.16579	9.91555	49.5204	13.8286	18.2966	16.7853	5.97503	14.5553	6.38193	13.1148	11.1942	7.63081	10.5343	8.47683	9.47551	16.8952
Pill	6.37562	7.91051	10.8244	11.1495	16.4988	14.1632	9.70016	5.95743	11.0535	8.4555	6.0809	7.70348	7.69815	7.96241	13.6637	15.1327	8.35004	4.50586	5.45892	7.82071	5.34771	6.4634	5.86529	5.35435	10.9777	14.7187	5.63073	8.53601	9.1955	18.7475	6.41866	7.09048	6.38397	8.96694	8.83381	8.99759	17.093	8.05449	15.0852	5.72729	9.78491	6.51275	12.3017	11.8865	5.69464	7.08149	7.13851	18.8438	8.63119
Patch/ring	6.37562	7.91051	10.8244	11.1495	16.4988	14.1632	9.70016	5.95743	11.0535	8.4555	6.0809	7.70348	7.69815	7.96241	13.6637	15.1327	8.35004	4.50586	5.45892	7.82071	5.34771	6.4634	5.86529	5.35435	10.9777	14.7187	5.63073	8.53601	9.1955	18.7475	6.41866	7.09048	6.38397	8.96694	8.83381	8.99759	17.093	8.05449	15.0852	5.72729	9.78491	6.51275	12.3017	11.8865	5.69464	7.08149	7.13851	18.8438	8.63119
Emergency contraceptive pills	5.80466	6.95236	18.2067	11.3326	15.1022	7.9641	8.4009	6.41374	10.4537	7.05587	14.8987	8.10665	6.41884	7.00426	21.2412	13.7361	7.75027	10.1295	5.22578	12.0005	10.4183	12.839	9.67366	11.1252	10.9822	17.9397	4.40531	5.77652	8.38147	8.27041	11.7503	7.09497	13.1644	16.0548	6.87423	11.9059	20.8814	6.37247	14.2826	4.12531	17.4336	6.33946	10.4444	12.3609	13.5798	6.50194	5.72629	17.2897	8.24104
Male condom	4.60348	4.86702	6.87945	8.05866	9.01247	4.59941	5.81069	3.61779	7.96816	5.7593	3.68513	5.04765	4.48346	6.01076	10.2755	7.89465	5.4795	3.53271	3.18715	5.25622	4.2342	3.97462	3.4819	3.10843	7.01211	5.95154	3.79331	4.47004	7.34209	6.40484	4.26464	3.8233	3.9511	5.63957	6.24022	7.66928	8.9264	4.67939	11.1976	3.70128	6.93378	4.08334	8.37132	7.26029	3.74516	4.49643	4.57104	10.6753	5.60988
Internal (female) condom	46.9127	47.8519	49.0394	51.3497	46.9241	48.7699	50.3682	47.6175	50.7169	48.5458	55.0722	49.0027	47.6096	47.8943	49.8453	45.8063	48.5048	37.4813	37.3172	49.273	48.6124	40.1985	46.8884	48.7617	50.5122	40.3035	42.4973	45.4429	50.817	47.689	50.734	47.3315	43.5188	47.5512	48.7417	32.7821	51.228	44.7109	53.7811	42.3989	47.3522	42.5584	51.2128	50.2821	46.0611	48.9661	41.7659	49.3544	56.0041
Lactational amenorrhea method (LAM)	1.10647	1.46736	2.76778	3.29714	3.84763	1.22646	2.15876	0.820569	3.1386	1.75	0.811297	1.62862	1.50775	1.49213	4.46914	3.19556	1.84821	0.640452	0.648593	1.73143	1.09027	1.08307	0.7915	0.639929	2.62639	2.03203	0.827642	1.25244	2.38272	2.2841	1.0793	0.770976	1.04318	1.99011	2.25667	2.32197	4.04445	1.4238	5.26857	0.770247	2.6517	0.820832	3.42934	2.77116	0.842037	1.34089	1.39147	2.33006	2.11337
Fertility awareness–based method (FABM)	2.47211	2.83299	4.13342	4.66278	5.21327	2.5921	3.5244	2.18621	4.50424	3.11564	2.34607	2.99426	2.87339	2.85777	5.83478	4.5612	3.21385	2.57453	2.00282	3.14728	2.45591	2.44871	2.15714	2.00557	3.99203	3.39767	2.18187	2.61808	3.74836	3.64974	2.49514	2.13661	2.09161	3.34433	3.62231	3.68761	5.41009	2.78944	6.63421	2.12447	4.01734	2.17506	4.79498	4.1368	2.25788	2.70653	2.53093	3.6957	3.47901
Other supply methods*	4.60348	4.86702	6.87945	8.05866	9.01247	4.59941	5.81069	3.61779	7.96816	5.7593	3.68513	5.04765	4.48346	6.01076	10.2755	7.89465	5.4795	3.53271	3.18715	5.25622	4.2342	3.97462	3.4819	3.10843	7.01211	5.95154	3.79331	4.47004	7.34209	6.40484	4.26464	3.8233	3.9511	5.63957	6.24022	7.66928	8.9264	4.67939	11.1976	3.70128	6.93378	4.08334	8.37132	7.26029	3.74516	4.49643	4.57104	10.6753	5.60988
Induced abortion services
Induced abortion services for safe abortions
Abortion - Manual or electric vacuum aspiration (safe)	3.29838	3.90083	6.07173	6.95543	7.87441	3.49869	5.05505	2.8211	6.69077	4.37267	2.80562	4.17004	3.96827	3.94219	8.91195	6.78586	4.53662	2.52041	2.53401	4.34167	3.27133	3.25931	2.77257	2.51954	5.8357	4.84349	2.83291	3.54206	5.42893	5.26429	3.25301	2.44836	3.19271	4.77351	5.2185	5.32751	8.20298	3.82813	10.2465	2.73709	5.87796	2.82154	7.17614	6.07737	2.85694	3.68971	3.77415	5.34102	0
Abortion - Dilation and evacuation (safe)	5.24308	6.47981	10.9363	12.7504	14.6369	5.65428	8.84923	4.26331	12.2071	7.4484	4.23153	7.03245	6.61824	6.5647	16.7668	12.4023	7.78497	3.64605	3.67395	7.38478	5.18755	5.16288	4.16369	3.64426	10.4518	8.41493	4.28754	5.74332	9.61672	9.27876	5.14995	3.49814	5.02617	8.27126	9.18476	9.40853	15.3114	6.33055	19.5064	4.09085	10.5385	4.26421	13.2034	10.9479	4.33687	6.04642	6.21975	9.43626	0
Abortion - Mifepristone and misoprostol (<12 weeks or 84 days) (safe)	16.9448	17.9171	21.4209	22.8472	24.3304	17.2681	19.78	16.1744	22.42	18.6786	16.1495	18.3516	18.0259	17.9839	26.0049	22.5735	18.9433	15.6891	15.7111	18.6286	16.9011	16.8817	16.0961	15.6877	21.0399	19.4385	16.1935	17.3381	20.3834	20.1177	16.8715	15.5729	16.7742	19.3256	20.0438	20.2197	24.8607	17.7998	28.1589	16.0389	21.1081	16.1752	23.2034	21.43	16.2323	17.5764	17.7126	20.2415	0
Abortion - Mifepristone and misoprostol (≥12 weeks) (safe)	20.7064	22.5454	29.1722	31.8697	34.675	21.3179	26.0687	19.2495	31.0619	23.9857	19.2022	23.3672	22.7513	22.6717	37.8421	31.3521	24.4862	18.3316	18.3731	23.8911	20.6238	20.5872	19.1013	18.329	28.4517	25.4229	19.2855	21.4503	27.21	26.7075	20.5679	18.1117	20.3839	25.2093	26.5677	26.9004	35.678	22.3235	41.9159	18.993	28.5807	19.2508	32.5435	29.1894	19.3589	21.901	22.1587	26.9417	0
Abortion - Misoprostol (<12 weeks) (safe)	4.24035	5.21269	8.71647	10.1427	11.626	4.56364	7.07558	3.47003	9.71559	5.97422	3.44504	5.64719	5.32153	5.27944	13.3005	9.86906	6.23884	2.98473	3.00666	5.9242	4.19669	4.17729	3.3917	2.98332	8.33552	6.73413	3.48908	4.63365	7.679	7.41329	4.16713	2.86844	4.0698	6.62117	7.33938	7.51531	12.1563	5.09534	15.4545	3.33444	8.40372	3.47073	10.499	8.72558	3.52787	4.87195	5.00823	7.53712	0
Abortion - Misoprostol (≥12 weeks) (safe)	6.44918	7.42152	10.9253	12.3516	13.8348	6.77248	9.28441	5.67886	11.9244	8.18306	5.65388	7.85602	7.53036	7.48827	15.5094	12.0779	8.44767	5.19356	5.2155	8.13303	6.40552	6.38613	5.60054	5.19215	10.5444	8.94296	5.69792	6.84248	9.88784	9.62212	6.37596	5.07727	6.27864	8.83	9.54822	9.72415	14.3651	7.30418	17.6633	5.54327	10.6126	5.67957	12.7078	10.9344	5.7367	7.08078	7.21706	9.74595	0
Induced abortion services for less safe abortions
Abortion - Manual or electric vacuum aspiration (less safe)	3.3952	4.02923	6.31391	7.24393	8.21108	3.60601	5.24395	2.8929	6.9654	4.52579	2.87661	4.31255	4.1002	4.07275	9.30301	7.06548	4.69834	2.57645	2.59076	4.49317	3.36673	3.35408	2.84183	2.57554	6.06551	5.0213	2.90533	3.65165	5.63742	5.46416	3.34745	2.50063	3.28399	4.94764	5.41596	5.53068	8.55688	3.95271	10.7075	2.80449	6.10998	2.89336	7.47621	6.31985	2.93062	3.80704	3.8959	5.5449	5.1642
Abortion - Dilation and currettage (less safe)	5.62342	6.86014	11.3166	13.1307	15.0172	6.03462	9.22956	4.64364	12.5874	7.82874	4.61187	7.41279	6.99858	6.94504	17.1471	12.7826	8.16531	4.02639	4.05429	7.76511	5.56788	5.54322	4.54402	4.0246	10.8321	8.79527	4.66788	6.12365	9.99706	9.6591	5.53028	3.87848	5.4065	8.65159	9.56509	9.78886	15.6917	6.71089	19.8867	4.47119	10.9188	4.64454	13.5838	11.3282	4.71721	6.42675	6.60008	9.81659	9.074
Abortion - Mifepristone and misoprostol (<12 weeks or 84 days) (less safe)	13.8088	13.8088	13.8088	13.8088	13.8088	13.8088	13.8088	13.8088	13.8088	13.8088	13.8088	13.8088	13.8088	13.8088	13.8088	13.8088	13.8088	13.8088	13.8088	13.8088	13.8088	13.8088	13.8088	13.8088	13.8088	13.8088	13.8088	13.8088	13.8088	13.8088	13.8088	13.8088	13.8088	13.8088	13.8088	13.8088	13.8088	13.8088	13.8088	13.8088	13.8088	13.8088	13.8088	13.8088	13.8088	13.8088	13.8088	13.8088	13.8088
Abortion - Mifepristone and misoprostol (≥12 weeks) (less safe)	14.9132	14.9132	14.9132	14.9132	14.9132	14.9132	14.9132	14.9132	14.9132	14.9132	14.9132	14.9132	14.9132	14.9132	14.9132	14.9132	14.9132	14.9132	14.9132	14.9132	14.9132	14.9132	14.9132	14.9132	14.9132	14.9132	14.9132	14.9132	14.9132	14.9132	14.9132	14.9132	14.9132	14.9132	14.9132	14.9132	14.9132	14.9132	14.9132	14.9132	14.9132	14.9132	14.9132	14.9132	14.9132	14.9132	14.9132	14.9132	14.9132
Abortion - Misoprostol (<12 weeks) (less safe)	1.10442	1.10442	1.10442	1.10442	1.10442	1.10442	1.10442	1.10442	1.10442	1.10442	1.10442	1.10442	1.10442	1.10442	1.10442	1.10442	1.10442	1.10442	1.10442	1.10442	1.10442	1.10442	1.10442	1.10442	1.10442	1.10442	1.10442	1.10442	1.10442	1.10442	1.10442	1.10442	1.10442	1.10442	1.10442	1.10442	1.10442	1.10442	1.10442	1.10442	1.10442	1.10442	1.10442	1.10442	1.10442	1.10442	1.10442	1.10442	1.10442
Abortion - Misoprostol (≥12 weeks) (less safe)	3.31325	3.31325	3.31325	3.31325	3.31325	3.31325	3.31325	3.31325	3.31325	3.31325	3.31325	3.31325	3.31325	3.31325	3.31325	3.31325	3.31325	3.31325	3.31325	3.31325	3.31325	3.31325	3.31325	3.31325	3.31325	3.31325	3.31325	3.31325	3.31325	3.31325	3.31325	3.31325	3.31325	3.31325	3.31325	3.31325	3.31325	3.31325	3.31325	3.31325	3.31325	3.31325	3.31325	3.31325	3.31325	3.31325	3.31325	3.31325	3.31325
Induced abortion services for least safe abortions
No costs included
Postabortion care (PAC) for induced abortion or miscarriage complications
PAC for incomplete abortion and nonsevere bleeding
PAC - Treating Incomplete abortion with manual vacuum aspiration (MVA)	6.97597	8.75149	15.1495	17.7539	20.4623	7.56631	12.1532	5.56933	16.9739	10.1421	5.52371	9.5449	8.95023	8.87337	23.5201	17.2542	10.6253	4.68316	4.72322	10.0507	6.89624	6.86082	5.42631	4.68059	14.4539	11.5297	5.60413	7.69414	13.2551	12.7699	6.84225	4.47081	6.66454	11.3234	12.6349	12.9562	21.4307	8.53721	27.4533	5.32175	14.5784	5.57062	18.4044	15.1661	5.67495	8.12928	8.37813	12.996	11.9299
PAC - Treating incomplete abortion with misoprostol	10.4243	12.6759	20.7897	24.0925	27.5272	11.1729	16.9898	8.6404	23.1034	14.4394	8.58255	13.6821	12.928	12.8305	31.4051	23.4588	15.0522	7.51659	7.56739	14.3236	10.3231	10.2782	8.45903	7.51333	19.9075	16.1991	8.68453	11.335	18.3872	17.7719	10.2547	7.2473	10.0293	15.9375	17.6007	18.0081	28.7553	12.4042	36.393	8.32643	20.0654	8.64204	24.9174	20.8108	8.77435	11.8869	12.2024	18.0586	16.7066
PAC - Management of non-severe hemorrhage	6.08453	6.13949	6.33756	6.41818	6.50203	6.1028	6.2448	6.04098	6.39404	6.18254	6.03957	6.16405	6.14564	6.14326	6.59669	6.40271	6.1975	6.01355	6.01479	6.17971	6.08206	6.08096	6.03655	6.01347	6.31602	6.2255	6.04206	6.10676	6.27891	6.26389	6.08039	6.00697	6.07488	6.21911	6.25971	6.26966	6.53201	6.13286	6.71845	6.03332	6.31988	6.04102	6.43832	6.33807	6.04425	6.12023	6.12793	6.27089	6.23788
PAC for abortion complications needing comprehensive emergency obstetric care (EmOC)
PAC - Shock	32.0004	35.4008	47.8626	53.319	58.7021	33.1482	42.0404	29.3377	51.3225	38.0674	29.1701	36.9712	35.8338	35.6168	63.9202	51.8371	39.0184	27.5451	27.7282	37.8908	31.8439	31.7282	29.016	27.549	46.3979	40.7779	29.3273	33.5653	44.0901	43.1038	31.6955	27.1963	31.6578	40.3493	42.9309	43.4837	60.1898	34.9752	71.5239	28.9667	46.7046	29.4343	54.0321	47.8037	29.5239	34.2231	34.8474	43.5898	41.5594
PAC - Sepsis	65.0731	70.225	89.2065	97.7006	105.952	66.8204	80.3449	61.0542	94.432	74.2667	60.7613	72.629	70.9065	70.5438	113.548	95.201	75.7199	58.292	58.621	73.9983	64.8342	64.6357	60.5435	58.3022	86.9232	78.399	61.001	67.5359	83.421	81.899	64.5875	57.7916	64.6772	77.7333	81.6785	82.4858	108.027	69.5728	125.102	60.542	87.4211	61.2462	98.5228	89.0734	61.3285	68.4475	69.465	82.6611	79.5903
PAC - Uterine perforation/cervical laceration	54.2906	60.572	83.7278	94.1129	104.185	56.4222	72.9182	49.3926	90.0968	65.5	49.0306	63.5062	61.4062	60.9597	113.407	91.033	67.2734	46.019	46.4267	65.1727	53.9992	53.7543	48.7671	46.0319	80.9358	70.5416	49.323	57.3051	76.665	74.8059	53.6956	45.4124	53.8237	69.7279	74.5422	75.5227	106.693	59.776	127.499	48.7745	81.5469	49.6325	95.0826	83.5599	49.7261	58.4058	59.6554	75.7383	71.995
PAC - Severe hemorrhage	107.59	112.742	131.724	140.218	148.469	109.338	122.862	103.571	136.949	116.784	103.278	115.146	113.424	113.061	156.065	137.718	118.237	100.809	101.138	116.515	107.351	107.153	103.061	100.819	129.44	120.916	103.518	110.053	125.938	124.416	107.105	100.309	107.194	120.25	124.196	125.003	150.545	112.09	167.619	103.059	129.938	103.763	141.04	131.591	103.846	110.965	111.982	125.178	122.107
Prereferral management of abortion complications
PAC - Prereferral management of abortion complications	21.3156	24.6135	36.4974	41.335	46.3657	22.4121	30.9319	18.7028	39.8862	27.1964	18.6181	26.0872	24.9826	24.8399	52.0454	40.4067	28.0939	17.0568	17.1312	27.0267	21.1675	21.1017	18.4372	17.052	35.2053	29.7738	18.7674	22.6495	32.9786	32.0774	21.0672	16.6624	20.7371	29.3907	31.8267	32.4234	48.1643	24.2155	59.351	18.2429	35.4367	18.7052	42.5432	36.5283	18.899	23.4578	23.92	32.4974	30.5171
Miscarriage care
Miscarriage care for miscarriage at 14–27 weeks' gestation	7.83804	9.7326	16.5596	19.3386	22.2285	8.46796	13.3623	6.3371	18.5063	11.2164	6.28842	10.5792	9.94466	9.86265	25.4914	18.8053	11.732	5.39152	5.43426	11.1189	7.75296	7.71517	6.18449	5.38878	15.8173	12.697	6.37423	8.60436	14.5381	14.0204	7.69536	5.16493	7.50574	12.4769	13.8764	14.2191	23.2618	9.50395	29.6882	6.07292	15.9502	6.33848	20.0326	16.5773	6.4498	9.06867	9.33421	14.2616	13.124
Miscarriage care for miscarriage at 6–13 weeks' gestation	2.17503	2.67843	4.4924	5.23081	5.99869	2.3424	3.64288	1.77622	5.00966	3.07268	1.76328	2.90337	2.73477	2.71298	6.86565	5.08912	3.20968	1.52497	1.53633	3.04679	2.15242	2.14238	1.73567	1.52424	4.29517	3.4661	1.78608	2.37864	3.95528	3.81772	2.13712	1.46476	2.08673	3.40762	3.77945	3.87054	6.27324	2.61767	7.98079	1.70602	4.33048	1.77658	5.41522	4.49711	1.80616	2.50202	2.57257	3.88182	3.57956
Ectopic pregnancy care
Ectopic pregnancy evaluation	4.93085	6.46371	11.9873	14.2357	16.5739	5.44051	9.40047	3.71647	13.5623	7.66423	3.67709	7.14868	6.63528	6.56893	19.2138	13.8043	8.08138	2.95142	2.986	7.58536	4.86202	4.83145	3.593	2.9492	11.3867	8.86218	3.74651	5.55087	10.3517	9.93285	4.81542	2.76809	4.662	8.6841	9.81634	10.0937	17.4099	6.27871	22.6094	3.50273	11.4942	3.71759	14.7973	12.0016	3.80766	5.92654	6.14138	10.1281	9.20766
Ectopic pregnancy case management	79.6065	89.8451	127.052	142.773	158.686	83.0365	109.648	71.542	137.522	97.869	71.1586	94.4967	91.0698	90.5218	175.361	139.104	100.694	66.2888	66.6793	97.3397	79.1411	78.8651	70.6456	66.2872	122.842	105.95	71.6271	84.032	115.911	113.028	78.7622	65.151	78.1915	104.71	112.378	114.137	163.719	88.5867	198.149	70.269	123.663	71.6907	145.725	127.012	72.127	86.2781	87.9346	114.411	108.28
Antenatal care (ANC)
Basic ANC - Full coverage (8 visits)	8.02979	9.97448	16.982	19.8346	22.801	8.67638	13.7003	6.48915	18.9803	11.4975	6.43918	10.8435	10.1922	10.108	26.1502	19.2872	12.0268	5.51855	5.56242	11.3975	7.94247	7.90368	6.3325	5.51574	16.2201	13.0173	6.52726	8.81639	14.9071	14.3757	7.88335	5.28597	7.6887	12.7914	14.2279	14.5797	23.8616	9.73978	30.458	6.21798	16.3565	6.49056	20.547	17.0003	6.60483	9.29299	9.56555	14.6233	13.4556
Basic ANC - First visit only	2.28385	2.52693	3.40288	3.75945	4.13025	2.36467	2.99266	2.09127	3.65266	2.71732	2.08502	2.63556	2.55414	2.54362	4.54889	3.69103	2.78347	1.96994	1.97543	2.70481	2.27293	2.26808	2.07169	1.96959	3.30764	2.90729	2.09603	2.38217	3.14351	3.07708	2.26554	1.94087	2.24121	2.87905	3.05861	3.10259	4.26283	2.4976	5.08738	2.05737	3.32469	2.09144	3.8485	3.40516	2.10573	2.44175	2.47582	3.10804	2.96208
Basic ANC - Visits 2-8 (individual visit cost)	0.82085	1.06393	1.93988	2.29645	2.66725	0.901673	1.52966	0.628269	2.18966	1.25432	0.622023	1.17256	1.09114	1.08062	3.08589	2.22803	1.32047	0.506944	0.512428	1.24181	0.809934	0.805085	0.608688	0.506592	1.84464	1.44429	0.633033	0.919174	1.68051	1.61408	0.802543	0.477871	0.778213	1.41605	1.59561	1.63959	2.79983	1.0346	3.62438	0.594372	1.86169	0.628446	2.3855	1.94216	0.642729	0.978749	1.01282	1.64504	1.49908
Breast-feeding counseling during ANC (7 visits)	3.05183	4.0472	7.63397	9.09403	10.6124	3.38278	5.95421	2.26326	8.65676	4.82677	2.23769	4.49199	4.15862	4.11553	12.3266	8.81386	5.09765	1.76647	1.78892	4.77556	3.00713	2.98728	2.18308	1.76503	7.244	5.60467	2.28277	3.45444	6.57193	6.29992	2.97687	1.64742	2.87724	5.48904	6.22426	6.40436	11.1552	3.92707	14.5316	2.12446	7.31382	2.26399	9.45868	7.6433	2.32247	3.69839	3.83789	6.42668	5.82901
Tetanus toxoid immunization	0.805307	0.878508	1.14229	1.24966	1.36132	0.829646	1.01875	0.747314	1.2175	0.935839	0.745433	0.911219	0.886702	0.883533	1.48739	1.22906	0.95576	0.710779	0.71243	0.932073	0.80202	0.80056	0.741418	0.710673	1.11361	0.993047	0.748749	0.834915	1.06418	1.04418	0.799794	0.702024	0.792467	0.984543	1.03861	1.05186	1.40125	0.869674	1.64955	0.737107	1.11874	0.747367	1.27648	1.14297	0.751669	0.852856	0.863115	1.0535	1.00955
Syphilis screening	2.33955	2.75179	4.23729	4.84198	5.47082	2.47662	3.5416	2.01296	4.66088	3.07466	2.00237	2.93601	2.79794	2.78009	6.18078	4.72595	3.18685	1.80721	1.81651	3.05345	2.32104	2.31282	1.97975	1.80661	4.07578	3.39684	2.02104	2.5063	3.79743	3.68478	2.30851	1.7579	2.26725	3.34894	3.65344	3.72803	5.69565	2.70204	7.09399	1.95548	4.10469	2.01326	4.99301	4.24115	2.03748	2.60733	2.66511	3.73728	3.48975
Syphilis treatment for pregnant women in high-prevalence settings	3.12861	3.81568	6.2915	7.29933	8.34739	3.35706	5.13203	2.58429	6.9975	4.35379	2.56664	4.12271	3.89259	3.86285	9.53066	7.10594	4.54077	2.24137	2.25687	4.31844	3.09776	3.08406	2.52895	2.24038	6.02232	4.89075	2.59776	3.40652	5.55841	5.37066	3.07687	2.1592	3.0081	4.81093	5.31843	5.44275	8.72211	3.73276	11.0527	2.48848	6.07051	2.58479	7.55103	6.29794	2.62516	3.57491	3.6712	5.45815	5.0456
Syphilis treatment for pregnant women in low-prevalence settings	1.81174	2.22398	3.70947	4.31417	4.943	1.9488	3.01379	1.48515	4.13307	2.54684	1.47455	2.40819	2.27012	2.25228	5.65297	4.19814	2.65903	1.27939	1.28869	2.52564	1.79323	1.785	1.45194	1.2788	3.54796	2.86902	1.49322	1.97848	3.26962	3.15696	1.78069	1.23009	1.73943	2.82113	3.12563	3.20022	5.16784	2.17423	6.56617	1.42766	3.57688	1.48545	4.46519	3.71333	1.50967	2.07952	2.13729	3.20946	2.96193
Gonorrhea treatment†	3.2695	3.98831	6.57852	7.6329	8.72938	3.5085	5.36547	2.70003	7.31712	4.55128	2.68156	4.30952	4.06877	4.03765	9.96732	7.43058	4.7469	2.34127	2.35749	4.5143	3.23722	3.22288	2.64213	2.34023	6.29689	5.11305	2.71412	3.56025	5.81156	5.61513	3.21537	2.2553	3.14342	5.02954	5.56049	5.69055	9.12142	3.90156	11.5596	2.5998	6.34732	2.70055	7.89624	6.58525	2.74279	3.73641	3.83716	5.70667	5.27506
Chlamydia treatment†	3.31204	4.03085	6.62105	7.67544	8.77192	3.55104	5.40801	2.74257	7.35966	4.59382	2.7241	4.35206	4.11131	4.08019	10.0099	7.47312	4.78944	2.38381	2.40002	4.55684	3.27976	3.26542	2.68467	2.38277	6.33943	5.15559	2.75666	3.60278	5.85409	5.65766	3.2579	2.29784	3.18596	5.07208	5.60303	5.73308	9.16395	3.9441	11.6022	2.64233	6.38985	2.74309	7.93877	6.62779	2.78533	3.77895	3.8797	5.7492	5.31759
Calcium supplementation for prevention of preeclampsia (Cost = 1 month)	0.939419	0.939419	0.939419	0.939419	0.939419	0.939419	0.939419	0.939419	0.939419	0.939419	0.939419	0.939419	0.939419	0.939419	0.939419	0.939419	0.939419	0.939419	0.939419	0.939419	0.939419	0.939419	0.939419	0.939419	0.939419	0.939419	0.939419	0.939419	0.939419	0.939419	0.939419	0.939419	0.939419	0.939419	0.939419	0.939419	0.939419	0.939419	0.939419	0.939419	0.939419	0.939419	0.939419	0.939419	0.939419	0.939419	0.939419	0.939419	0.939419
Hypertensive disease case management: high blood pressure without proteinuria (5 weeks, starting at 35 weeks)	3.87007	5.0855	9.46523	11.2481	13.1021	4.27419	7.41411	2.90717	10.7141	6.03741	2.87594	5.62862	5.22155	5.16893	15.1953	10.906	6.36818	2.30055	2.32797	5.97488	3.8155	3.79125	2.80927	2.29879	8.98904	6.98729	2.93099	4.36169	8.16839	7.83625	3.77854	2.15518	3.65689	6.84609	7.74386	7.96378	13.765	4.93881	17.8877	2.73769	9.07429	2.90805	11.6933	9.47661	2.97947	4.65957	4.82992	7.99103	7.26123
Preeclampsia case management of mild cases <37 weeks' gestation	7.74015	10.171	18.9305	22.4961	26.2042	8.54838	14.8282	5.81434	21.4282	12.0748	5.75188	11.2572	10.4431	10.3379	30.3906	21.8119	12.7364	4.60109	4.65593	11.9498	7.63099	7.5825	5.61853	4.59757	17.9781	13.9746	5.86198	8.72339	16.3368	15.6725	7.55708	4.31036	7.31378	13.6922	15.4877	15.9276	27.5299	9.87763	35.7755	5.47537	18.1486	5.81611	23.3867	18.9532	5.95894	9.31914	9.65983	15.9821	14.5225
Preeclampsia case management of mild cases ≥37 weeks' gestation	4.71785	5.72193	9.3401	10.8129	12.3446	5.0517	7.64564	3.92238	10.3718	6.50833	3.89658	6.17062	5.83433	5.79086	14.0738	10.5303	6.78158	3.42124	3.44389	6.45667	4.67276	4.65274	3.8415	3.41979	8.94671	7.29304	3.94206	5.12399	8.26876	7.99437	4.64224	3.30115	4.54174	7.17639	7.91805	8.09973	12.8922	5.60076	16.2981	3.78237	9.01714	3.92311	11.1808	9.34951	3.98211	5.37007	5.51079	8.12224	7.51934
Preeclampsia case management of severe cases	75.3935	95.1451	166.631	196.307	226.73	81.9866	133.174	59.7927	186.876	110.619	59.1648	104.048	97.4345	96.4748	259.789	189.96	116.033	49.7915	50.3966	109.601	74.501	74.0352	58.1299	49.7761	158.694	126.135	60.0641	83.6669	145.34	139.857	73.8329	47.516	72.31	123.79	138.484	141.964	236.952	92.7386	303.649	57.1931	160.182	59.9482	202.744	166.68	60.9435	88.2444	91.2342	142.452	130.609
Soil-transmitted helminth infection treatmentǂ	0.184731	0.233348	0.408537	0.479851	0.554011	0.200896	0.326492	0.146215	0.458493	0.271425	0.144966	0.255073	0.23879	0.236685	0.63774	0.466167	0.284655	0.12195	0.123047	0.268923	0.182548	0.181578	0.142299	0.121879	0.38949	0.30942	0.147168	0.204396	0.356664	0.343378	0.18107	0.116135	0.176204	0.303772	0.339683	0.348479	0.580527	0.227481	0.745437	0.139435	0.3929	0.14625	0.497661	0.408993	0.149107	0.216311	0.223125	0.349569	0.320377
Malaria prevention: insecticide-treated bed nets (ITNs)	1.82727	1.9046	2.18326	2.2967	2.41466	1.85298	2.05276	1.766	2.26272	1.96517	1.76402	1.93916	1.91326	1.90991	2.54784	2.27493	1.98621	1.72741	1.72915	1.96119	1.8238	1.82225	1.75977	1.72729	2.15296	2.0256	1.76752	1.85855	2.10075	2.07962	1.82144	1.71816	1.8137	2.01662	2.07374	2.08773	2.45683	1.89527	2.71915	1.75522	2.15839	1.76606	2.32503	2.18399	1.7706	1.8775	1.88834	2.08947	2.04303
Malaria prevention: intermittent preventive treatment in pregnancy (IPTp)	0.589846	0.716651	1.17359	1.35959	1.55302	0.632007	0.959595	0.489386	1.30389	0.815964	0.486128	0.773315	0.730845	0.725356	1.77141	1.3239	0.850474	0.426097	0.428957	0.80944	0.584151	0.581622	0.479171	0.425913	1.12391	0.915066	0.491871	0.641136	1.03829	1.00364	0.580296	0.410931	0.567604	0.900334	0.993999	1.01694	1.62218	0.701347	2.05231	0.471704	1.1328	0.489478	1.40605	1.17478	0.496929	0.672214	0.689986	1.01979	0.943645
Malaria diagnosis	1.54498	1.84884	2.94377	3.38948	3.85298	1.64601	2.43099	1.30425	3.25599	2.08682	1.29645	1.98462	1.88285	1.8697	4.37629	3.30395	2.16951	1.1526	1.15945	2.07118	1.53134	1.52528	1.27978	1.15216	2.82472	2.32429	1.31021	1.66789	2.61956	2.53652	1.5221	1.11626	1.49169	2.28899	2.51343	2.56841	4.0187	1.81217	5.04939	1.26188	2.84604	1.30448	3.5008	2.94662	1.32233	1.74235	1.78494	2.57522	2.39277
Malaria treatment: nonsevere malaria cases during the first trimester	15.01	15.1315	15.5695	15.7478	15.9332	15.0504	15.3644	14.9137	15.6944	15.2267	14.9106	15.1858	15.1451	15.1399	16.1425	15.7136	15.2598	14.853	14.8558	15.2204	15.0045	15.0021	14.9039	14.8528	15.5219	15.3217	14.9161	15.0591	15.4398	15.4066	15.0008	14.8385	14.9886	15.3076	15.3973	15.4193	15.9995	15.1168	16.4117	14.8967	15.5304	14.9138	15.7923	15.5706	14.9209	15.0889	15.106	15.4221	15.3491
Malaria treatment: nonsevere malaria cases during the second and third trimesters	2.66365	2.78519	3.22317	3.40145	3.58685	2.70406	3.01806	2.56736	3.34806	2.88039	2.56424	2.83951	2.7988	2.79354	3.79617	3.36724	2.91346	2.5067	2.50944	2.87413	2.65819	2.65577	2.55757	2.50652	3.17555	2.97537	2.56974	2.71281	3.09348	3.06027	2.6545	2.49216	2.64233	2.96125	3.05103	3.07302	3.65314	2.77053	4.06542	2.55041	3.18407	2.56745	3.44598	3.22431	2.57459	2.7426	2.75964	3.07575	3.00277
Severe malaria treatment	27.8686	32.3033	48.5961	55.8038	62.8627	29.3689	40.9867	24.4022	53.1017	35.7815	24.1679	34.3613	32.8783	32.5816	69.5428	53.7685	37.0268	22.0457	22.3054	35.5509	27.6638	27.5036	23.9733	22.0525	46.66	39.3268	24.3735	29.9465	43.648	42.3505	27.4614	21.6022	27.4716	38.7613	42.1417	42.8505	64.7309	31.7453	79.4731	23.9385	47.0734	24.5467	56.6296	48.5016	24.6419	30.7702	31.6133	42.9947	40.3489
Anemia screening	0.316463	0.36508	0.54027	0.611583	0.685744	0.332628	0.458225	0.277947	0.590225	0.403157	0.276698	0.386805	0.370522	0.368418	0.769472	0.597899	0.416388	0.253682	0.254779	0.400656	0.31428	0.313311	0.274031	0.253612	0.521222	0.441152	0.2789	0.336128	0.488396	0.47511	0.312802	0.247868	0.307936	0.435504	0.471415	0.480212	0.712259	0.359213	0.87717	0.271168	0.524632	0.277983	0.629394	0.540725	0.280839	0.348043	0.354857	0.481302	0.45211
Anemia prevention: nonanemic pregnant women	2.30221	2.30221	2.30221	2.30221	2.30221	2.30221	2.30221	2.30221	2.30221	2.30221	2.30221	2.30221	2.30221	2.30221	2.30221	2.30221	2.30221	2.30221	2.30221	2.30221	2.30221	2.30221	2.30221	2.30221	2.30221	2.30221	2.30221	2.30221	2.30221	2.30221	2.30221	2.30221	2.30221	2.30221	2.30221	2.30221	2.30221	2.30221	2.30221	2.30221	2.30221	2.30221	2.30221	2.30221	2.30221	2.30221	2.30221	2.30221	2.30221
Anemia treatment for pregnant women	5.98173	5.98173	5.98173	5.98173	5.98173	5.98173	5.98173	5.98173	5.98173	5.98173	5.98173	5.98173	5.98173	5.98173	5.98173	5.98173	5.98173	5.98173	5.98173	5.98173	5.98173	5.98173	5.98173	5.98173	5.98173	5.98173	5.98173	5.98173	5.98173	5.98173	5.98173	5.98173	5.98173	5.98173	5.98173	5.98173	5.98173	5.98173	5.98173	5.98173	5.98173	5.98173	5.98173	5.98173	5.98173	5.98173	5.98173	5.98173	5.98173
Urinary tract infection (UTI) treatment	1.19098	1.43406	2.31001	2.66658	3.03738	1.2718	1.89978	0.998396	2.55979	1.62444	0.99215	1.54269	1.46127	1.45075	3.45602	2.59816	1.6906	0.877071	0.882555	1.61194	1.18006	1.17521	0.978815	0.876719	2.21477	1.81442	1.00316	1.2893	2.05064	1.98421	1.17267	0.847998	1.14834	1.78618	1.96573	2.00972	3.16996	1.40472	3.99451	0.964499	2.23182	0.998573	2.75563	2.31228	1.01286	1.34888	1.38295	2.01517	1.86921
Asymptomatic bacteriuria (ASB) treatment	1.7775	1.83247	2.03053	2.11116	2.19501	1.79578	1.93778	1.73396	2.08701	1.87552	1.73255	1.85703	1.83862	1.83624	2.28967	2.09569	1.89048	1.70652	1.70776	1.87269	1.77504	1.77394	1.72953	1.70644	2.009	1.91847	1.73504	1.79974	1.97189	1.95687	1.77336	1.69995	1.76786	1.91209	1.95269	1.96263	2.22498	1.82584	2.41143	1.72629	2.01286	1.734	2.1313	2.03105	1.73723	1.81321	1.82091	1.96387	1.93086
Ultrasound before 24 weeks’ gestation	2.66592	3.49041	6.46139	7.67078	8.92845	2.94006	5.07002	2.01274	7.30858	4.13614	1.99156	3.85884	3.5827	3.547	10.3484	7.43872	4.36052	1.60124	1.61984	4.09372	2.6289	2.61246	1.94633	1.60004	6.13837	4.78049	2.0289	2.99942	5.58169	5.35638	2.60383	1.50263	2.52131	4.68471	5.29371	5.44289	9.37812	3.39091	12.1748	1.89777	6.1962	2.01334	7.97283	6.46912	2.06179	3.20148	3.31704	5.46137	4.96631
Tuberculosis (TB) screening	0.898609	1.14595	2.03725	2.40007	2.77737	0.980849	1.61984	0.702654	2.29141	1.33967	0.696299	1.25648	1.17364	1.16293	3.20335	2.33045	1.40699	0.579203	0.584783	1.32695	0.887503	0.882569	0.68273	0.578845	1.94034	1.53298	0.707501	0.998657	1.77334	1.70575	0.879982	0.549621	0.855226	1.50424	1.68694	1.7317	2.91227	1.1161	3.75127	0.668163	1.95769	0.702834	2.49068	2.03957	0.717368	1.05928	1.09394	1.73724	1.58873
TB treatment (Cost = 1 month)	3.85718	4.13201	5.12233	5.52546	5.94469	3.94856	4.65854	3.63945	5.40473	4.34725	3.63239	4.25482	4.16277	4.15087	6.418	5.44811	4.42204	3.50228	3.50848	4.33311	3.84484	3.83936	3.61731	3.50188	5.01466	4.56203	3.64484	3.96834	4.8291	4.754	3.83648	3.46941	3.80897	4.53011	4.73311	4.78283	6.09458	4.09884	7.0268	3.60113	5.03394	3.63965	5.62615	5.12491	3.6558	4.0357	4.07421	4.78899	4.62397
Deinfibulation	21.0898	26.6347	46.9279	55.7641	64.5164	22.9592	37.445	16.744	52.5742	30.9824	16.4811	29.1888	27.3339	26.9892	73.1085	53.4163	32.5298	13.8334	14.1181	30.6947	20.8352	20.6528	16.2256	13.8386	44.5569	35.3953	16.737	23.6168	40.7953	39.1945	20.599	13.257	20.4981	34.7008	38.9013	39.8109	66.9901	25.9427	85.498	16.1254	45.0482	16.8892	56.9966	46.8438	17.0497	24.7125	25.7112	39.9801	36.6677
Childbirth
Care before labor and for preterm labor
Antenatal corticosteroids for preterm labor	20.5881	23.3332	33.4335	37.9287	42.3122	21.518	28.7172	18.4446	36.2201	25.4865	18.2939	24.6108	23.6929	23.5042	46.4016	36.6313	26.2592	16.9791	17.1474	25.3436	20.4611	20.3585	18.1757	16.984	32.2256	27.6849	18.4214	21.8879	30.3603	29.5531	20.3325	16.7087	20.3605	27.3324	29.4299	29.8642	43.4424	22.9867	52.5536	18.1649	32.4864	18.5408	38.4018	33.3685	18.5918	22.3852	22.9176	29.9556	28.3187
Antibiotics and induction for preterm premature rupture of membranes (PPROM)	6.30836	7.34261	11.1737	12.925	14.6007	6.66085	9.38646	5.50467	12.2193	8.15431	5.43797	7.83023	7.48458	7.40491	16.0628	12.3715	8.44856	4.94076	5.01729	8.10027	6.26004	6.21549	5.39744	4.94367	10.7023	8.98909	5.4864	6.82144	9.99803	9.68688	6.20607	4.84599	6.25391	8.85215	9.65102	9.80694	14.9813	7.2102	18.3893	5.41199	10.8089	5.55249	13.0376	11.138	5.55814	6.98716	7.20597	9.84507	9.22973
Induction of labor (beyond 41 weeks’ gestation)	5.99727	7.77321	14.1727	16.7777	19.4868	6.58776	11.1757	4.59031	15.9976	9.16411	4.54468	8.5668	7.972	7.89512	22.5453	16.2779	9.64742	3.70393	3.744	9.07274	5.91753	5.8821	4.44726	3.70136	13.4769	10.552	4.62512	6.71561	12.2778	11.7925	5.86353	3.49154	5.68578	10.3457	11.6575	11.9788	20.4553	7.55888	26.4794	4.34267	13.6015	4.5916	17.4283	14.1894	4.69596	7.15086	7.39976	12.0187	10.9523
Magnesium sulfate for preterm birth	12.9029	14.1393	18.5949	20.4087	22.2948	13.314	16.5083	11.9233	19.8655	15.1077	11.8915	14.6919	14.2777	14.2242	24.4242	20.0606	15.4442	11.3062	11.3341	15.0441	12.8473	12.8227	11.8237	11.3044	18.1105	16.0741	11.9475	13.403	17.2756	16.9377	12.8098	11.1583	12.686	15.9304	16.8438	17.0675	22.9691	13.9901	27.1633	11.7509	18.1972	11.9242	20.8616	18.6065	11.9968	13.706	13.8793	17.0952	16.3528
Care for obstetric complications
Antepartum hemorrhage (APH) treatment	28.9852	33.286	48.8881	55.4311	62.0896	30.4238	41.5883	25.5936	53.2903	36.6561	25.4429	35.2334	33.7936	33.5725	69.1775	53.9581	37.8393	23.3993	23.5495	36.434	28.7902	28.6805	25.2232	23.3975	47.1369	40.0438	25.6393	30.8195	44.2271	43.0233	28.6369	22.9138	28.3578	39.5274	42.7391	43.4861	64.2518	32.7594	78.7403	25.0454	47.4727	25.6437	56.7404	48.8831	25.8414	31.7858	32.4625	43.5975	41.0207
Soil-transmitted helminth infection treatment for women with APHǂ	0.184731	0.233348	0.408537	0.479851	0.554011	0.200896	0.326492	0.146215	0.458493	0.271425	0.144966	0.255073	0.23879	0.236685	0.63774	0.466167	0.284655	0.12195	0.123047	0.268923	0.182548	0.181578	0.142299	0.121879	0.38949	0.30942	0.147168	0.204396	0.356664	0.343378	0.18107	0.116135	0.176204	0.303772	0.339683	0.348479	0.580527	0.227481	0.745437	0.139435	0.3929	0.14625	0.497661	0.408993	0.149107	0.216311	0.223125	0.349569	0.320377
Prolonged labor care	12.0635	15.1649	26.393	31.0595	35.8395	13.099	21.1381	9.6142	29.5714	17.5948	9.51446	16.5636	15.5252	15.3735	41.0213	30.0554	18.4453	8.0424	8.13896	17.4348	11.9233	11.8494	9.35242	8.04011	25.1448	20.0319	9.65572	13.3653	23.0477	22.1859	11.8177	7.68593	11.583	19.6632	21.9716	22.5171	37.4393	14.7868	47.9095	9.2075	25.3794	9.64	32.0626	26.3994	9.79468	14.0816	14.5532	22.5942	20.7347
Assisted vaginal delivery	26.4193	33.6251	59.7995	70.8378	82.0258	28.8324	47.5554	20.7419	67.1696	39.2721	20.4765	36.896	34.4841	34.1024	93.7975	68.2849	41.2587	17.05	17.3189	38.8997	26.0919	25.9004	20.1136	17.0484	56.8439	44.9566	20.806	29.5234	51.9667	49.9405	25.8278	16.246	25.4093	44.0859	49.4783	50.7197	85.5888	32.7403	109.831	19.8402	57.4176	20.8413	72.9451	59.7763	21.1544	31.1139	32.2716	50.9111	46.5957
Caesarean section	96.9409	119.244	200.343	234.699	269.407	104.417	162.412	79.381	223.141	136.724	78.5271	129.389	121.924	120.714	305.584	226.584	142.883	67.9153	68.7909	135.571	95.9263	95.3139	77.4171	67.9139	191.142	154.34	79.5484	106.625	176.041	169.746	95.0905	65.4504	93.9177	151.632	168.35	172.167	280.287	116.5	355.24	76.6318	192.945	79.7267	241.005	200.235	80.6515	111.477	115.12	172.772	159.42
Eclampsia management	81.3893	101.141	172.627	202.302	232.725	87.9823	139.169	65.7884	192.871	116.615	65.1605	110.043	103.43	102.471	265.784	195.956	122.029	55.7872	56.3924	115.596	80.4967	80.031	64.1257	55.7718	164.69	132.131	66.0599	89.6627	151.336	145.853	79.8286	53.5117	78.3058	129.786	144.48	147.96	242.947	98.7343	309.645	63.1888	166.178	65.944	208.739	172.676	66.9392	94.2401	97.23	148.448	136.605
Maternal sepsis case management	88.207	97.1523	129.907	144.2	158.335	91.2243	114.602	81.1986	139.014	104.167	80.7681	101.277	98.2846	97.7229	172.146	140.37	106.665	76.4954	76.9632	103.702	87.7959	87.4979	80.3585	76.5045	126.072	111.29	81.1812	92.2989	120.002	117.415	87.4113	75.5702	87.2728	110.167	116.949	118.411	162.297	96.0348	192.139	80.2089	126.87	81.4404	146.146	129.764	81.6905	94.0525	95.6755	118.687	113.344
Postpartum hemorrhage (PPH) treatment	82.3527	92.1864	128.143	143.738	159.229	85.6653	111.338	74.6404	138.162	99.8965	74.1872	96.7079	93.4181	92.8179	174.569	139.659	102.637	69.4938	69.9817	99.3864	81.9017	81.5859	73.7287	69.5016	123.959	107.714	74.6405	86.8039	117.29	114.46	81.4901	68.4624	81.2627	106.488	113.926	115.549	163.675	90.9616	196.53	73.5269	124.819	74.8829	146.009	128.008	75.1852	88.7752	90.5227	115.845	109.968
PPH treatment - second dose of tranexamic acid for continued bleeding	15.7913	15.9287	16.4239	16.6255	16.8351	15.837	16.192	15.6824	16.5651	16.0363	15.6789	15.9901	15.9441	15.9382	17.0717	16.5868	16.0737	15.6139	15.617	16.0293	15.7851	15.7824	15.6714	15.6137	16.3701	16.1437	15.6851	15.8469	16.2773	16.2397	15.781	15.5974	15.7672	16.1278	16.2293	16.2541	16.91	15.9121	17.3761	15.6633	16.3797	15.6825	16.6758	16.4252	15.6906	15.8806	15.8998	16.2572	16.1747
Soil-transmitted helminth infection for women with PPHǂ	0.184731	0.233348	0.408537	0.479851	0.554011	0.200896	0.326492	0.146215	0.458493	0.271425	0.144966	0.255073	0.23879	0.236685	0.63774	0.466167	0.284655	0.12195	0.123047	0.268923	0.182548	0.181578	0.142299	0.121879	0.38949	0.30942	0.147168	0.204396	0.356664	0.343378	0.18107	0.116135	0.176204	0.303772	0.339683	0.348479	0.580527	0.227481	0.745437	0.139435	0.3929	0.14625	0.497661	0.408993	0.149107	0.216311	0.223125	0.349569	0.320377
Prereferral management of major labor complications	21.7856	25.0836	36.9675	41.8051	46.8358	22.8822	31.402	19.1729	40.3563	27.6665	19.0882	26.5573	25.4527	25.31	52.5155	40.8768	28.564	17.5269	17.6013	27.4968	21.6376	21.5718	18.9073	17.5221	35.6754	30.2439	19.2375	23.1196	33.4487	32.5475	21.5373	17.1325	21.2072	29.8608	32.2968	32.8935	48.6344	24.6856	59.8211	18.713	35.9068	19.1753	43.0133	36.9984	19.3691	23.9279	24.3901	32.9674	30.9872
Care for noncomplicated deliveries
Routine vaginal delivery	17.1979	22.0356	39.6763	47.2409	54.8164	18.8236	31.4287	13.3967	44.613	25.8278	13.1922	24.2483	22.6295	22.3503	62.5096	45.3545	27.1699	10.8868	11.1023	25.5772	16.977	16.8326	12.9592	10.8886	37.6485	29.6615	13.4144	19.3442	34.3703	32.9913	16.7848	10.3661	16.6033	29.0659	32.7091	33.522	57.0878	21.4366	73.297	12.8252	38.0561	13.4944	48.4805	39.6309	13.6684	20.3543	21.18	33.6603	30.7669
Active management of third stage of labor (AMTSL)	0.752987	0.87453	1.3125	1.49079	1.67619	0.793399	1.10739	0.656697	1.43739	0.969721	0.653574	0.928842	0.888135	0.882873	1.88551	1.45658	1.0028	0.596035	0.598777	0.963468	0.74753	0.745105	0.646907	0.595859	1.26488	1.06471	0.659079	0.802149	1.18282	1.1496	0.743834	0.581498	0.731669	1.05059	1.14037	1.16236	1.74248	0.859861	2.15475	0.639749	1.27341	0.656785	1.53531	1.31364	0.663927	0.831937	0.848972	1.16508	1.0921
Postpartum care
Preventive postpartum care	5.17293	6.29137	10.3216	11.9622	13.6683	5.5448	8.43416	4.28686	11.4709	7.16732	4.25813	6.79115	6.41656	6.36814	15.5944	11.6474	7.4717	3.72864	3.75388	7.10978	5.12271	5.1004	4.19677	3.72703	9.88342	8.04141	4.30878	5.62532	9.12826	8.82262	5.0887	3.59488	4.97676	7.91147	8.73761	8.93997	14.2782	6.15639	18.072	4.1309	9.96187	4.28768	12.3719	10.3321	4.35339	5.89943	6.05618	8.96505	8.29348
Mastitis care	3.80574	4.35539	6.33605	7.14231	7.98075	3.98849	5.40847	3.37028	6.90084	4.78588	3.35616	4.60101	4.41692	4.39312	8.92738	6.9876	4.93546	3.09594	3.10834	4.7576	3.78105	3.77009	3.326	3.09515	6.1207	5.21545	3.38105	4.02806	5.74958	5.59937	3.76434	3.03021	3.70933	5.15159	5.55759	5.65704	8.28053	4.28906	10.145	3.29363	6.15926	3.37068	7.34367	6.3412	3.40298	4.16277	4.23981	5.66937	5.33933
Obstetric fistula repair	54.7751	66.4868	109.419	128.238	146.789	58.7293	89.3615	45.6063	121.334	75.6711	45.0245	71.8985	67.9811	67.2298	164.726	123.105	78.9479	39.427	40.0635	75.0627	54.236	53.8349	44.4955	39.4408	104.367	85.0096	45.5661	60.1754	96.4178	93.0177	53.7222	38.2288	53.6095	83.5314	92.4268	94.3273	151.893	65.0202	190.918	44.334	105.427	45.9443	130.664	109.211	46.2467	62.4315	64.5899	94.6945	87.7019
Breast-feeding counseling and support (7 visits)	3.05183	4.0472	7.63397	9.09403	10.6124	3.38278	5.95421	2.26326	8.65676	4.82677	2.23769	4.49199	4.15862	4.11553	12.3266	8.81386	5.09765	1.76647	1.78892	4.77556	3.00713	2.98728	2.18308	1.76503	7.244	5.60467	2.28277	3.45444	6.57193	6.29992	2.97687	1.64742	2.87724	5.48904	6.22426	6.40436	11.1552	3.92707	14.5316	2.12446	7.31382	2.26399	9.45868	7.6433	2.32247	3.69839	3.83789	6.42668	5.82901
Newborn care
Immediate newborn care	3.24172	3.72789	5.47978	6.19292	6.93453	3.40337	4.65934	2.85656	5.97934	4.10866	2.84407	3.94514	3.78231	3.76127	7.77181	6.05608	4.24097	2.61391	2.62488	4.08365	3.21989	3.21019	2.8174	2.61321	5.28931	4.48861	2.86609	3.43837	4.96105	4.82819	3.20511	2.55577	3.15645	4.43213	4.79124	4.8792	7.19968	3.66922	8.84878	2.78877	5.32341	2.85691	6.37103	5.48434	2.88548	3.55752	3.62566	4.89011	4.59818
Newborn resuscitation	2.99466	3.97138	7.49096	8.92366	10.4136	3.31941	5.84267	2.22086	8.49458	4.73635	2.19577	4.40784	4.08071	4.03843	12.0957	8.64875	5.00216	1.73338	1.75541	4.6861	2.9508	2.93132	2.14219	1.73196	7.10829	5.49968	2.24	3.38973	6.44881	6.1819	2.9211	1.61656	2.82334	5.38621	6.10766	6.28439	10.9463	3.85351	14.2593	2.08467	7.1768	2.22157	9.28149	7.50011	2.27896	3.6291	3.766	6.30629	5.71981
Newborn local infections treatment	1.21543	1.53244	2.67478	3.13979	3.62337	1.32083	2.1398	0.964276	3.00053	1.78072	0.956131	1.6741	1.56792	1.5542	4.16933	3.05056	1.867	0.806054	0.813206	1.76441	1.20119	1.19487	0.938741	0.805595	2.55058	2.02848	0.970489	1.34365	2.33654	2.2499	1.19155	0.76814	1.15982	1.99165	2.22581	2.28317	3.79626	1.49418	4.87158	0.920071	2.57282	0.964507	3.25593	2.67775	0.983135	1.42135	1.46578	2.29028	2.09993
Kangaroo mother care	3.07691	3.80617	6.43401	7.50371	8.61612	3.31938	5.20334	2.49917	7.18334	4.37732	2.48043	4.13204	3.8878	3.85623	9.87205	7.29845	4.57578	2.1352	2.15165	4.3398	3.04417	3.02962	2.44043	2.13414	6.14829	4.94725	2.51346	3.37189	5.6559	5.45662	3.022	2.04798	2.949	4.86253	5.40119	5.53314	9.01385	3.71816	11.4875	2.39748	6.19944	2.4997	7.77087	6.44084	2.54255	3.55061	3.65282	5.54949	5.11161
Low birth weight treatment	71.5065	91.7573	166.189	199.174	231.437	78.3603	131.429	55.6825	186.759	107.641	54.6004	101.163	94.391	93.0257	261.846	189.8	113.331	44.9073	46.1088	106.588	70.5709	69.832	53.7164	44.9396	157.328	123.839	55.5398	81.024	143.572	137.639	69.6398	42.8903	69.732	121.251	136.698	139.925	239.913	89.2071	307.202	53.5802	159.226	56.3561	202.864	165.744	56.7745	84.7586	88.6308	140.589	128.508
Newborn sepsis treatment with injectable antibiotics	18.6024	22.3658	36.6566	43.8167	50.2439	19.9139	30.0126	15.7305	40.4041	25.3251	15.353	24.2257	22.9705	22.5632	54.4915	40.9208	26.4388	13.5182	13.9755	25.1256	18.4202	18.1777	15.26	13.5436	34.7187	28.4518	15.5345	20.7878	32.1362	30.9081	18.1481	13.2706	18.831	27.897	30.9214	31.3838	51.0121	21.8585	63.0766	15.5665	35.2214	16.0627	43.3314	36.3744	15.8981	21.0959	22.1403	31.5728	29.3527
Newborn sepsis treatment with full supportive care	57.7154	70.209	115.959	135.925	155.669	61.9297	94.5818	47.9272	128.677	80.0057	47.3254	75.9701	71.7909	71.0058	174.952	130.571	83.4953	41.3577	42.0119	79.3571	57.1413	56.7246	46.7535	41.3704	110.6	89.9553	47.9023	63.4321	102.123	98.5095	56.6037	40.0659	56.4128	88.3863	97.8592	99.9012	161.198	68.6481	202.876	46.5459	111.715	48.2658	138.637	115.758	48.6141	65.8798	68.1478	100.286	92.8239
Newborn vaccine: hepatitis B	0.510546	0.559163	0.734352	0.805666	0.879826	0.526711	0.652307	0.47203	0.784308	0.59724	0.470781	0.580888	0.564605	0.5625	0.963555	0.791982	0.61047	0.447765	0.448862	0.594738	0.508363	0.507393	0.468114	0.447694	0.715305	0.635235	0.472983	0.530211	0.682479	0.669193	0.506885	0.44195	0.502019	0.629587	0.665498	0.674294	0.906342	0.553296	1.07125	0.46525	0.718715	0.472065	0.823476	0.734808	0.474922	0.542126	0.54894	0.675384	0.646192
Newborn vaccine: polio	0.290436	0.339053	0.514242	0.585556	0.659716	0.306601	0.432197	0.25192	0.564198	0.37713	0.250671	0.360778	0.344495	0.34239	0.743445	0.571872	0.39036	0.227655	0.228752	0.374628	0.288253	0.287283	0.248004	0.227584	0.495195	0.415125	0.252873	0.310101	0.462369	0.449083	0.286775	0.22184	0.281909	0.409477	0.445388	0.454184	0.686232	0.333186	0.851142	0.24514	0.498605	0.251955	0.603366	0.514698	0.254812	0.322016	0.32883	0.455274	0.426082
Newborn vaccine: BCG	0.455011	0.503628	0.678817	0.750131	0.824291	0.471176	0.596772	0.416495	0.728773	0.541705	0.415246	0.525353	0.50907	0.506965	0.90802	0.736447	0.554935	0.39223	0.393327	0.539203	0.452828	0.451858	0.412579	0.392159	0.65977	0.5797	0.417448	0.474676	0.626944	0.613658	0.45135	0.386415	0.446484	0.574052	0.609963	0.618759	0.850807	0.497761	1.01572	0.409715	0.66318	0.41653	0.767941	0.679273	0.419387	0.486591	0.493405	0.619849	0.590657
Congenital syphilis treatment	10.1276	10.557	13.1465	16.1189	17.7545	10.3564	12.0033	9.94404	13.4169	10.9101	9.53178	11.0034	10.8671	10.4995	15.3029	13.3742	11.1549	9.25262	9.79424	10.8798	10.0895	9.84166	9.6703	9.29604	12.3161	11.5107	9.56708	11.2486	11.967	11.5645	9.85118	9.49054	11.3218	11.2929	11.9594	11.725	16.1539	10.4292	16.609	10.3996	12.6874	10.415	13.6133	12.697	9.88913	10.4764	11.2751	11.884	11.6829
Neonatal gonococcal conjunctivitis treatment	1.14254	1.27996	1.77512	1.97669	2.1863	1.18823	1.54323	1.03368	1.91632	1.38758	1.03015	1.34136	1.29534	1.28939	2.42295	1.93801	1.42498	0.965096	0.968196	1.38051	1.13637	1.13363	1.02261	0.964897	1.72129	1.49497	1.03637	1.19813	1.6285	1.59095	1.1322	0.948662	1.11844	1.47901	1.58051	1.60537	2.26124	1.26337	2.72736	1.01452	1.73092	1.03378	2.02703	1.77641	1.04185	1.2318	1.25106	1.60845	1.52594
Neonatal chlamydial conjunctivitis treatment	5.97367	6.34983	8.01797	9.27252	10.1405	6.12456	7.2576	5.72265	8.35327	6.6495	5.59262	6.5943	6.47056	6.34956	9.83101	8.3795	6.79024	5.39178	5.55984	6.62766	5.95113	5.87185	5.62061	5.40444	7.67197	7.02299	5.61441	6.41003	7.40023	7.21188	5.87212	5.43357	6.28855	6.92891	7.31156	7.28597	9.79524	6.28166	10.7708	5.82482	7.8007	5.86413	8.61145	7.88544	5.72089	6.23899	6.51326	7.33925	7.13039
HIV care for pregnant/postpartum women and their newborns
Voluntary HIV counseling and testing	3.53799	4.36247	7.33346	8.54285	9.80051	3.81212	5.94208	2.8848	8.18065	5.0082	2.86362	4.7309	4.45476	4.41907	11.2204	8.31078	5.23258	2.4733	2.4919	4.96578	3.50096	3.48452	2.81839	2.47211	7.01043	5.65255	2.90096	3.87148	6.45375	6.22844	3.4759	2.37469	3.39338	5.55677	6.16577	6.31495	10.2502	4.26297	13.0469	2.76983	7.06827	2.8854	8.84489	7.34118	2.93385	4.07354	4.1891	6.33344	5.83838
Confirmatory testing and counseling for women screened as HIV-positive	22.7613	24.6026	31.2378	33.9388	36.7476	23.3735	28.1304	21.3025	33.1299	26.0447	21.2552	25.4254	24.8087	24.729	39.9188	33.4205	26.5459	20.3835	20.425	25.95	22.6786	22.6419	21.1542	20.3808	30.5164	27.4838	21.3386	23.5061	29.2731	28.7699	22.6226	20.1632	22.4383	27.2699	28.63	28.9631	37.7518	24.3804	43.9977	21.0457	30.6456	21.3038	34.6134	31.2551	21.412	23.9573	24.2154	29.0044	27.8988
Antiretroviral therapy (ART) for women diagnosed as living with HIV during ANC (Cost = 1 week)	2.44596	2.47344	2.57247	2.61279	2.65471	2.4551	2.5261	2.42419	2.60071	2.49497	2.42348	2.48572	2.47652	2.47533	2.70204	2.60505	2.50245	2.41047	2.41109	2.49355	2.44473	2.44418	2.42197	2.41043	2.56171	2.51644	2.42473	2.45708	2.54315	2.53564	2.44389	2.40718	2.44114	2.51325	2.53355	2.53852	2.6697	2.47013	2.76292	2.42035	2.56364	2.42421	2.62286	2.57273	2.42582	2.46381	2.46766	2.53914	2.52264
Early infant diagnosis: women living with HIV, newborn found to be HIV-negative	6.36637	7.38323	11.0474	12.539	14.0902	6.70447	9.33142	5.56077	12.0923	8.17963	5.53465	7.83763	7.49705	7.45303	15.8414	12.2528	8.45636	5.05325	5.07619	8.12732	6.32071	6.30042	5.47886	5.05178	10.6491	8.97433	5.5807	6.77767	9.96247	9.68459	6.28979	4.93164	6.18801	8.8562	9.6073	9.79129	14.6447	7.26051	18.094	5.41898	10.7204	5.56151	12.9116	11.057	5.62126	7.02689	7.1694	9.81409	9.20351
Early infant diagnosis: women living with HIV, newborn found to be HIV-positive	26.9368	29.0805	36.805	39.9494	43.2194	27.6495	33.1875	25.2385	39.0077	30.7594	25.1834	30.0384	29.3204	29.2276	46.9112	39.3461	31.3427	24.1686	24.217	30.6491	26.8405	26.7978	25.0658	24.1655	35.9652	32.4347	25.2805	27.8039	34.5178	33.932	26.7754	23.9122	26.5608	32.1856	33.769	34.1569	44.3885	28.8218	51.6599	24.9396	36.1155	25.2401	40.7348	36.8251	25.366	28.3292	28.6297	34.205	32.9178
ART for newborns born to women living with HIV who received ART <4 weeks before delivery (Costs = 6 weeks)	7.19697	8.15887	11.625	13.036	14.5033	7.5168	10.0018	6.43492	12.6134	8.91222	6.41021	8.5887	8.26654	8.2249	16.1598	12.7652	9.174	5.95484	5.97654	8.86273	7.15378	7.13459	6.35744	5.95345	11.2482	9.66397	6.45378	7.58605	10.5987	10.3358	7.12454	5.8398	7.02826	9.55222	10.2627	10.4368	15.0279	8.04278	18.2907	6.30079	11.3156	6.43562	13.3884	11.634	6.49214	7.82179	7.9566	10.4583	9.88076
ART for newborns born to women living with HIV who are breast-feeding (Costs = 6 weeks)	4.71225	5.67415	9.1403	10.5513	12.0185	5.03208	7.51703	3.9502	10.1287	6.4275	3.92549	6.10398	5.78182	5.74018	13.6751	10.2805	6.68928	3.47012	3.49182	6.37801	4.66906	4.64987	3.87272	3.46873	8.76344	7.17925	3.96906	5.10133	8.11397	7.85111	4.63982	3.35508	4.54354	7.0675	7.778	7.95204	12.5431	5.55806	15.8059	3.81607	8.83091	3.9509	10.9036	9.14931	4.00742	5.33707	5.47188	7.97361	7.39604
Other SRH care for women of reproductive age
Chlamydia treatment†	3.31204	4.03085	6.62105	7.67544	8.77192	3.55104	5.40801	2.74257	7.35966	4.59382	2.7241	4.35206	4.11131	4.08019	10.0099	7.47312	4.78944	2.38381	2.40002	4.55684	3.27976	3.26542	2.68467	2.38277	6.33943	5.15559	2.75666	3.60278	5.85409	5.65766	3.2579	2.29784	3.18596	5.07208	5.60303	5.73308	9.16395	3.9441	11.6022	2.64233	6.38985	2.74309	7.93877	6.62779	2.78533	3.77895	3.8797	5.7492	5.31759
Gonorrhea treatment†	3.2695	3.98831	6.57852	7.6329	8.72938	3.5085	5.36547	2.70003	7.31712	4.55128	2.68156	4.30952	4.06877	4.03765	9.96732	7.43058	4.7469	2.34127	2.35749	4.5143	3.23722	3.22288	2.64213	2.34023	6.29689	5.11305	2.71412	3.56025	5.81156	5.61513	3.21537	2.2553	3.14342	5.02954	5.56049	5.69055	9.12142	3.90156	11.5596	2.5998	6.34732	2.70055	7.89624	6.58525	2.74279	3.73641	3.83716	5.70667	5.27506
Syphilis treatment	5.6321	6.35092	8.94112	9.99551	11.092	5.8711	7.72807	5.06263	9.67973	6.91388	5.04417	6.67212	6.43137	6.40026	12.3299	9.79319	7.1095	4.70387	4.72009	6.8769	5.59983	5.58549	5.00473	4.70283	8.6595	7.47565	5.07672	5.92285	8.17416	7.97773	5.57797	4.6179	5.50603	7.39214	7.92309	8.05315	11.484	6.26417	13.9223	4.9624	8.70992	5.06316	10.2588	8.94785	5.10539	6.09902	6.19976	8.06927	7.63766
Trichomonas treatment	3.28516	4.00397	6.59418	7.64856	8.74504	3.52416	5.38113	2.71569	7.33278	4.56694	2.69722	4.32518	4.08443	4.05331	9.98298	7.44624	4.76256	2.35693	2.37315	4.52996	3.25288	3.23854	2.65779	2.35589	6.31255	5.12871	2.72978	3.57591	5.82722	5.63079	3.23103	2.27096	3.15908	5.0452	5.57615	5.70621	9.13708	3.91722	11.5753	2.61546	6.36298	2.71621	7.9119	6.60091	2.75845	3.75207	3.85282	5.72233	5.29072
Pelvic inflammatory disease (PID) treatment	5.43676	6.15557	8.74577	9.80016	10.8966	5.67575	7.53273	4.86729	9.48438	6.71854	4.84882	6.47678	6.23603	6.20491	12.1346	9.59784	6.91416	4.50853	4.52474	6.68156	5.40448	5.39014	4.80939	4.50749	8.46415	7.28031	4.88137	5.7275	7.97881	7.78238	5.38262	4.42256	5.31068	7.1968	7.72775	7.8578	11.2887	6.06882	13.7269	4.76705	8.51457	4.86781	10.0635	8.75251	4.91005	5.90367	6.00442	7.87392	7.44231
IUD=intrauterine contraceptive device, TB=tuberculosis, ART=antiretroviral treatment, SRH = sexual and reproductive health
* The cost is assumed to be equivalent to annual costs for male condom usage due to a lack of data on the costs of other supply methods in most low- and middle-income countries.
† The treatment costs for chlamydia and gonorrhea are the same for pregnant women and all women of reproductive age.
ǂ The treatment cost for soil-transmitted helminth infection treatment is the same when provide for infection alone during ANC or in conjuction with APH or PPH treatment.
[truncated: 83 more columns]
