# Supplementary material for: Budgeting for comprehensive sexual and reproductive health and rights under universal health coverage
Source: Sex Reprod Health Matters. 2020 Jul 27;28(2):1779631. doi: 10.1080/26410397.2020.1779631 (PMC7446030; doi:10.1080/26410397.2020.1779631)
Supplement: Supplementary Table 2 [file ZRHM_A_1779631_SM3924.xlsx]

## Sheet: Supp T2 Avg cost by category
Supplementary Table 2: Average direct cost (USD) required per recipient of intervention in LMICs, by cost component and region	Africa	Africa	Africa	Africa	Asia	Asia	Asia	Asia	ESE	ESE	ESE	ESE	LAC	LAC	LAC	LAC	Oceania	Oceania	Oceania
	Africa				Asia				East and Southern Europe				Latin America and the Carribean				Oceania				All LMICs
Intervention	Drugs and supplies	Contraceptive commodities	Personnel	In-hospital food	Drugs and supplies	Contraceptive commodities	Personnel	In-hospital food	Drugs and supplies	Contraceptive commodities	Personnel	In-hospital food	Drugs and supplies	Contraceptive commodities	Personnel	In-hospital food	Drugs and supplies	Contraceptive commodities	Personnel	In-hospital food	Drugs and supplies	Contraceptive commodities	Personnel	In-hospital food
Modern contraception (cost per couple-year of protection (CYP)
Permanent methods
Female sterilization	0.455997	0	1.54164		0.50671	0	1.50424		0.455997	0	2.33733		0.455997	0	2.32624		0.455997	0	1.33984		0.490017	0	1.62255
Male sterilization	0.14111	0	0.951868		0.156803	0	0.928777		0.14111	0	1.44316		0.14111	0	1.43631		0.14111	0	0.827269		0.151638	0	1.00182
Long-acting methods
IUD	0.175253	0.108744	0.64192		0.175253	0.0858592	0.592606		0.175253	0.119654	0.973236		0.175253	0.0921355	0.968617		0.175253	0.123799	0.557893		0.175253	0.0921406	0.652974
Implant	0.193092	3.16402	2.93191		0.177065	3.09466	2.26192		0.22446	4.37324	4.89743		0.184636	3.94932	3.99332		0.147671	2.19842	1.84696		0.182518	3.23677	2.65566
Short-acting methods
Injectable	0.50289	3.95807	4.94625		0.555688	3.77629	4.52878		0.795702	9.09326	8.53705		0.683113	9.61037	8.45695		0.529578	3.59921	4.17917		0.566641	4.58064	5.14178
Pill	0	5.12432	4.06172		0	4.84202	3.73116		0	4.50325	6.1581		0	6.94882	6.12888		0	4.69318	3.53004		0	5.09478	4.11923
Patch/ring	0	5.12432	4.06172		0	4.84202	3.73116		0	4.50325	6.1581		0	6.94882	6.12888		0	4.69318	3.53004		0	5.09478	4.11923
Emergency contraceptive pills	0	7.39153	4.06172		0	5.0354	3.73116		0	3.87816	6.1581		0	6.13087	6.12888		0	2.50683	3.53004		0	5.55338	4.11923
Male condom	0	2.3977	3.32351		0	2.54614	3.05303		0	2.34977	5.03888		0	2.70789	5.01497		0	2.32208	2.88846		0	2.52647	3.37057
Internal (female) condom	0	42.5495	3.32351		0	46.1203	3.05303		0	45.3364	5.03888		0	42.2664	5.01497		0	43.4094	2.88846		0	45.0158	3.37057
Lactational amenorrhea method (LAM)	0	0	1.93871		0	0	1.78093		0	0	2.93935		0	0	2.9254		0	0	1.68494		0	0	1.96617
Fertility awareness–based method (FABM)	0	1.28746	1.93871		0	1.36564	1.78093		0	1.36564	2.93935		0	1.36564	2.9254		0	1.36564	1.68494		0	1.35059	1.96617
Other supply methods*	0	2.3977	3.32351		0	2.54614	3.05303		0	2.34977	5.03888		0	2.70789	5.01497		0	2.32208	2.88846		0	2.52647	3.37057
Induced abortion services
Induced abortion services for safe abortions
Abortion - Manual or electric vacuum aspiration (safe)	1.45126		3.23535	0	1.45126		2.96974	0	1.45126		4.90689	0	1.40919		4.78135	0	1.45126		2.8128	0	1.44705		3.26962	0
Abortion - Dilation and evacuation (safe)	1.45126		6.64162	0	1.45126		6.09637	0	1.45126		10.073	0	1.40919		9.81527	0	1.45126		5.77419	0	1.44705		6.71197	0
Abortion - Mifepristone and misoprostol (<12 weeks or 84 days) (safe)	13.9635		5.22178	0	13.9635		4.7931	0	13.9635		7.91961	0	13.5588		7.71699	0	13.9635		4.5398	0	13.9231		5.2771	0
Abortion - Mifepristone and misoprostol (≥12 weeks) (safe)	15.068		9.87608	0	15.068		9.06529	0	15.068		14.9785	0	14.6312		14.5953	0	15.068		8.58622	0	15.0243		9.9807	0
Abortion - Misoprostol (<12 weeks) (safe)	1.25913		5.22178	0	1.25913		4.7931	0	1.25913		7.91961	0	1.22264		7.71699	0	1.25913		4.5398	0	1.25548		5.2771	0
Abortion - Misoprostol (≥12 weeks) (safe)	3.46796		5.22178	0	3.46797		4.7931	0	3.46796		7.91961	0	3.36745		7.71699	0	3.46796		4.5398	0	3.45792		5.2771	0
Induced abortion services for less safe abortions
Abortion - Manual or electric vacuum aspiration (less safe)	1.45126		3.40493	0	1.45126		3.1254	0	1.45126		5.16409	0	1.45126		5.13958	0	1.45126		2.96023	0	1.45126		3.45176	0
Abortion - Dilation and currettage (less safe)	1.83159		6.64162	0	1.83159		6.09637	0	1.83159		10.073	0	1.83159		10.0252	0	1.83159		5.77419	0	1.83159		6.73295	0
Abortion - Mifepristone and misoprostol (<12 weeks or 84 days) (less safe)	13.8088		0	0	13.8088		0	0	13.8088		0	0	13.8088		0	0	13.8088		0	0	13.8088		0	0
Abortion - Mifepristone and misoprostol (≥12 weeks) (less safe)	14.9132		0	0	14.9133		0	0	14.9132		0	0	14.9132		0	0	14.9132		0	0	14.9132		0	0
Abortion - Misoprostol (<12 weeks) (less safe)	1.10442		0	0	1.10442		0	0	1.10442		0	0	1.10442		0	0	1.10442		0	0	1.10442		0	0
Abortion - Misoprostol (≥12 weeks) (less safe)	3.31325		0	0	3.31325		0	0	3.31325		0	0	3.31325		0	0	3.31325		0	0	3.31325		0	0
Induced abortion services for least safe abortions
No costs included
Postabortion care (PAC) for induced abortion or miscarriage complications
PAC for incomplete abortion and nonsevere bleeding
PAC - Treating Incomplete abortion with manual vacuum aspiration (MVA)	1.53217		9.53514	0	1.53217		8.75235	0	1.53217		14.4615	0	1.53217		14.3928	0	1.53217		8.28981	0	1.53217		9.66627	0
PAC - Treating incomplete abortion with misoprostol	3.5206		12.0922	0	3.5206		11.0994	0	3.5206		18.3396	0	3.5206		18.2525	0	3.5206		10.5129	0	3.5206		12.2585	0
PAC - Management of non-severe hemorrhage	5.916		0.295183	0	5.916		0.27095	0	5.916		0.447689	0	5.916		0.445564	0	5.916		0.256631	0	5.916		0.299242	0
PAC for abortion complications needing comprehensive emergency obstetric care (EmOC)
PAC - Shock	20.4294		18.3906	1.21347	20.4294		16.8808	1.10266	20.4294		27.8921	1.11609	20.4294		27.7597	1.16977	20.4294		15.9887	1.09608	20.4294		18.6435	1.13115
PAC - Sepsis	46.987		27.9258	2.42695	46.987		25.6332	2.20533	46.987		42.3536	2.23218	46.987		42.1526	2.33955	46.987		24.2785	2.19216	46.987		28.3098	2.26231
PAC - Uterine perforation/cervical laceration	32.1691		34.056	3.03369	32.1691		31.2601	2.75666	32.1691		51.651	2.79023	32.1691		51.4058	2.92443	32.1691		29.6081	2.7402	32.1691		34.5243	2.82789
PAC - Severe hemorrhage	89.5041		27.9258	2.42695	89.5041		25.6332	2.20533	89.5041		42.3536	2.23218	89.5041		42.1526	2.33955	89.5041		24.2785	2.19216	89.5041		28.3098	2.26231
Prereferral management of abortion complications
PAC - Prereferral management of abortion complications	11.204		17.711	0	11.204		16.257	0	11.204		26.8613	0	11.204		26.7338	0	11.204		15.3978	0	11.204		17.9545	0
Miscarriage care
Miscarriage care for miscarriage at 14–27 weeks' gestation	2.02928		10.1744	0	2.02928		9.33912	0	2.02928		15.431	0	2.02927		15.3578	0	2.02928		8.84558	0	2.02928		10.3143	0
Miscarriage care for miscarriage at 6–13 weeks' gestation	0.631596		2.70341	0	0.631596		2.48147	0	0.631596		4.10013	0	0.631596		4.08067	0	0.631596		2.35034	0	0.631596		2.74059	0
Ectopic pregnancy care
Ectopic pregnancy evaluation	0.231094		8.23191	0	0.231094		7.55611	0	0.231094		12.4849	0	0.231094		12.4257	0	0.231094		7.15679	0	0.231094		8.34512	0
Ectopic pregnancy case management	46.4969		55.1785	1.82021	46.4969		50.6486	1.654	46.4969		83.6865	1.67414	46.4969		83.2893	1.75466	46.4969		47.972	1.64412	46.4969		55.9374	1.69673
Antenatal care (ANC)
Basic ANC - Full coverage (8 visits)	2.06736		10.4436	0	2.06736		9.58619	0	2.06736		15.8392	0	2.06736		15.764	0	2.06736		9.07959	0	2.06736		10.5872	0
Basic ANC - First visit only	1.53854		1.30545	0	1.53854		1.19827	0	1.53854		1.9799	0	1.53854		1.97051	0	1.53854		1.13495	0	1.53854		1.3234	0
Basic ANC - Visits 2-8 (individual visit cost)	0.075545		1.30545	0	0.075545		1.19827	0	0.075545		1.9799	0	0.075545		1.97051	0	0.075545		1.13495	0	0.075545		1.3234	0
Breast-feeding counseling during ANC (7 visits)	0		5.34547	0	0		4.90662	0	0		8.10719	0	0		8.06871	0	0		4.64732	0	0		5.41898	0
Tetanus toxoid immunization	0.58087		0.393115	0	0.58087		0.360841	0	0.58087		0.596217	0	0.58087		0.593387	0	0.58087		0.341772	0	0.58087		0.398521	0
Syphilis screening	1.07561		2.21387	0	1.07561		2.03212	0	1.07561		3.35767	0	1.07561		3.34173	0	1.07561		1.92473	0	1.07561		2.24432	0
Syphilis treatment for pregnant women in high-prevalence settings	1.02204		3.68979	0	1.02204		3.38687	0	1.02204		5.59611	0	1.02204		5.56955	0	1.02204		3.20788	0	1.02204		3.74053	0
Syphilis treatment for pregnant women in low-prevalence settings	0.547795		2.21387	0	0.547796		2.03212	0	0.547795		3.35767	0	0.547795		3.34173	0	0.547795		1.92473	0	0.547795		2.24432	0
Gonorrhea treatment†	1.0656		3.86025	0	1.06561		3.54334	0	1.0656		5.85465	0	1.0656		5.82686	0	1.0656		3.35609	0	1.0656		3.91334	0
Chlamydia treatment†	1.10814		3.86025	0	1.10814		3.54334	0	1.10814		5.85465	0	1.10814		5.82686	0	1.10814		3.35609	0	1.10814		3.91334	0
Calcium supplementation for prevention of preeclampsia (Cost = 1 month)	0.939419		0	0	0.939419		0	0	0.939419		0	0	0.939419		0	0	0.939419		0	0	0.939419		0	0
Hypertensive disease case management: high blood pressure without proteinuria (5 weeks, starting at 35 weeks)	0.14355		6.52723	0	0.14355		5.99137	0	0.14355		9.89951	0	0.14355		9.85253	0	0.14355		5.67474	0	0.14355		6.617	0
Preeclampsia case management of mild cases <37 weeks' gestation	0.2871		13.0545	0	0.2871		11.9827	0	0.2871		19.799	0	0.2871		19.7051	0	0.2871		11.3495	0	0.2871		13.234	0
Preeclampsia case management of mild cases ≥37 weeks' gestation	1.63931		5.39225	0	1.63931		4.94957	0	1.63931		8.17815	0	1.63931		8.13934	0	1.63931		4.688	0	1.63931		5.46641	0
Preeclampsia case management of severe cases	13.1173		106.266	1.82021	13.1173		97.5418	1.654	13.1173		161.168	1.67414	13.1173		160.403	1.75466	13.1173		92.387	1.64412	13.1173		107.727	1.69673
Soil-transmitted helminth infection treatmentǂ	0.03567		0.261089	0	0.03567		0.239655	0	0.03567		0.395981	0	0.03567		0.394101	0	0.03567		0.22699	0	0.03567		0.26468	0
Malaria prevention: insecticide-treated bed nets (ITNs)	1.59017		0.415298	0	1.59017		0.381203	0	1.59017		0.62986	0	1.59017		0.626871	0	1.59017		0.361058	0	1.59017		0.421009	0
Malaria prevention: intermittent preventive treatment in pregnancy (IPTp)	0.201057		0.680987	0	0.201057		0.62508	0	0.201057		1.03282	0	0.201057		1.02792	0	0.201057		0.592047	0	0.201057		0.690352	0
Malaria diagnosis	0.61335		1.63181	0	0.61335		1.49784	0	0.61335		2.47488	0	0.61335		2.46313	0	0.61335		1.41869	0	0.61335		1.65425	0
Malaria treatment: nonsevere malaria cases during the first trimester	14.6373		0.652723	0	14.6373		0.599137	0	14.6373		0.989951	0	14.6373		0.985253	0	14.6373		0.567474	0	14.6373		0.6617	0
Malaria treatment: nonsevere malaria cases during the second and third trimesters	2.291		0.652723	0	2.291		0.599137	0	2.291		0.989951	0	2.291		0.985253	0	2.291		0.567474	0	2.291		0.6617	0
Severe malaria treatment	12.5541		24.0094	1.82021	12.5541		22.0384	1.654	12.5541		36.4139	1.67414	12.5541		36.2411	1.75466	12.5541		20.8737	1.64412	12.5541		24.3396	1.69673
Anemia screening	0.167403		0.261089	0	0.167403		0.239655	0	0.167403		0.395981	0	0.167402		0.394101	0	0.167403		0.22699	0	0.167403		0.26468	0
Anemia prevention: nonanemic pregnant women	2.30221		0	0	2.30221		0	0	2.30221		0	0	2.30221		0	0	2.30221		0	0	2.30221		0	0
Anemia treatment for pregnant women	5.98173		0	0	5.98173		0	0	5.98173		0	0	5.98173		0	0	5.98173		0	0	5.98173		0	0
Urinary tract infection (UTI) treatment	0.445672		1.30545	0	0.445672		1.19827	0	0.445672		1.9799	0	0.445672		1.97051	0	0.445672		1.13495	0	0.445672		1.3234	0
Asymptomatic bacteriuria (ASB) treatment	1.60898		0.295183	0	1.60898		0.27095	0	1.60898		0.447689	0	1.60898		0.445564	0	1.60898		0.256631	0	1.60898		0.299242	0
Ultrasound before 24 weeks’ gestation	0.13804		4.42774	0	0.13804		4.06424	0	0.13804		6.71533	0	0.13804		6.68346	0	0.13804		3.84946	0	0.13804		4.48864	0
Tuberculosis (TB) screening	0.140244		1.32832	0	0.140244		1.21927	0	0.140244		2.0146	0	0.140244		2.00504	0	0.140244		1.15484	0	0.140244		1.34659	0
TB treatment (Cost = 1 month)	3.01455		1.47591	0	3.01455		1.35475	0	3.01455		2.23844	0	3.01455		2.22782	0	3.01455		1.28315	0	3.01455		1.49621	0
Deinfibulation	2.37155		29.9714	1.82021	2.37155		27.5109	1.654	2.37155		45.4561	1.67414	2.37155		45.2403	1.75466	2.37155		26.057	1.64412	2.37155		30.3836	1.69673
Childbirth
Care before labor and for preterm labor
Antenatal corticosteroids for preterm labor	11.0264		14.8713	1.21347	11.0264		13.6504	1.10266	11.0264		22.5546	1.11609	11.0264		22.4475	1.16977	11.0264		12.929	1.09608	11.0264		15.0758	1.13115
Antibiotics and induction for preterm premature rupture of membranes (PPROM)	2.56481		5.61881	0.606737	2.56481		5.15752	0.551332	2.56481		8.52175	0.558046	2.56481		8.48131	0.584887	2.56481		4.88496	0.548039	2.56481		5.69608	0.565577
Induction of labor (beyond 41 weeks’ gestation)	0.552208		9.53736	0	0.552208		8.75438	0	0.552208		14.4648	0	0.552208		14.3962	0	0.552208		8.29174	0	0.552208		9.66852	0
Magnesium sulfate for preterm birth	9.1118		6.64029	0	9.1118		6.09514	0	9.1118		10.071	0	9.1118		10.0232	0	9.1118		5.77303	0	9.1118		6.7316	0
Care for obstetric complications
Antepartum hemorrhage (APH) treatment	15.2261		23.1615	0.606737	15.2261		21.2601	0.551332	15.2261		35.1279	0.558046	15.2261		34.9612	0.584887	15.2261		20.1365	0.548039	15.2261		23.4801	0.565577
Soil-transmitted helminth infection treatment for women with APHǂ	0.03567		0.261089	0	0.03567		0.239655	0	0.03567		0.395981	0	0.03567		0.394101	0	0.03567		0.22699	0	0.03567		0.26468	0
Prolonged labor care	2.26803		16.6882	0.303369	2.26803		15.3181	0.275666	2.26803		25.3101	0.279023	2.26803		25.19	0.292443	2.26803		14.5086	0.27402	2.26803		16.9177	0.282789
Assisted vaginal delivery	3.18091		38.8269	1.21347	3.18091		35.6393	1.10266	3.18091		58.8867	1.11609	3.18091		58.6073	1.16977	3.18091		33.7559	1.09608	3.18091		39.3608	1.13115
Caesarean section	24.5503		120.229	4.24716	24.5503		110.358	3.85932	24.5503		182.345	3.90632	24.5503		181.479	4.09421	24.5503		104.526	3.83627	24.5503		121.882	3.95904
Eclampsia management	19.113		106.266	1.82021	19.113		97.5418	1.654	19.113		161.168	1.67414	19.113		160.403	1.75466	19.113		92.387	1.64412	19.113		107.727	1.69673
Maternal sepsis case management	57.9179		48.362	3.03369	57.9179		44.3917	2.75666	57.9179		73.3482	2.79023	57.9179		73.0001	2.92443	57.9179		42.0457	2.7402	57.9179		49.0271	2.82789
Postpartum hemorrhage (PPH) treatment	49.3397		53.1329	3.03369	49.3397		48.7709	2.75666	49.3397		80.584	2.79023	49.3397		80.2015	2.92443	49.3397		46.1935	2.7402	49.3397		53.8636	2.82789
PPH treatment - second dose of tranexamic acid for continued bleeding	15.37		0.737957	0	15.37		0.677374	0	15.37		1.11922	0	15.37		1.11391	0	15.37		0.641577	0	15.37		0.748106	0
Soil-transmitted helminth infection for women with PPHǂ	0.03567		0.261089	0	0.03567		0.239655	0	0.03567		0.395981	0	0.03567		0.394101	0	0.03567		0.22699	0	0.03567		0.26468	0
Prereferral management of major labor complications	11.6741		17.711	0	11.6741		16.257	0	11.6741		26.8613	0	11.6741		26.7338	0	11.6741		15.3978	0	11.6741		17.9545	0
Care for noncomplicated deliveries
Routine vaginal delivery	1.22051		26.1089	1.21347	1.22051		23.9655	1.10266	1.22051		39.5981	1.11609	1.22051		39.4101	1.16977	1.22051		22.699	1.09608	1.22051		26.468	1.13115
Active management of third stage of labor (AMTSL)	0.380335		0.652723	0	0.380335		0.599137	0	0.380335		0.989951	0	0.380335		0.985253	0	0.380335		0.567474	0	0.380335		0.6617	0
Postpartum care
Preventive postpartum care	1.74377		6.00638	0	1.74377		5.51328	0	1.74377		9.10957	0	1.74377		9.06633	0	1.74377		5.22192	0	1.74377		6.08898	0
Mastitis care	2.12048		2.95183	0	2.12048		2.7095	0	2.12048		4.47689	0	2.12048		4.45564	0	2.12048		2.56631	0	2.12048		2.99242	0
Obstetric fistula repair	14.8589		63.3477	4.24716	14.8589		58.1471	3.85932	14.8589		96.0762	3.90632	14.8589		95.6202	4.09421	14.8589		55.0742	3.83627	14.8589		64.2189	3.95904
Breast-feeding counseling and support (7 visits)	0		5.34547	0	0		4.90662	0	0		8.10719	0	0		8.06871	0	0		4.64732	0	0		5.41898	0
Newborn care
Immediate newborn care	1.75111		2.61089	0	1.75111		2.39655	0	1.75111		3.95981	0	1.75111		3.94101	0	1.75111		2.2699	0	1.75111		2.6468	0
Newborn resuscitation	0		5.24533	0	0		4.81471	0	0		7.95532	0	0		7.91756	0	0		4.56026	0	0		5.31746	0
Newborn local infections treatment	0.243455		1.70247	0	0.243455		1.5627	0	0.243455		2.58204	0	0.243455		2.56979	0	0.243455		1.48012	0	0.243455		1.72588	0
Kangaroo mother care	0.841		3.91634	0	0.841		3.59482	0	0.841		5.93971	0	0.841		5.91152	0	0.841		3.40485	0	0.841		3.9702	0
Low birth weight treatment	1.40157		109.657	8.49432	1.40157		100.655	7.71864	1.40157		166.312	7.81264	1.40157		165.523	8.18841	1.40157		95.3357	7.67255	1.40157		111.166	7.91808
Newborn sepsis treatment with injectable antibiotics	3.05587		20.6628	4.24716	3.05588		18.9665	3.85932	3.05587		31.3382	3.90632	3.05587		31.1895	4.09421	3.05587		17.9641	3.83627	3.05587		20.947	3.95904
Newborn sepsis treatment with full supportive care	15.402		67.5467	4.24716	15.402		62.0014	3.85932	15.402		102.445	3.90632	15.402		101.958	4.09421	15.402		58.7248	3.83627	15.402		68.4756	3.95904
Newborn vaccine: hepatitis B	0.361485		0.261089	0	0.361485		0.239655	0	0.361485		0.395981	0	0.361485		0.394101	0	0.361485		0.22699	0	0.361485		0.26468	0
Newborn vaccine: polio	0.141375		0.261089	0	0.141375		0.239655	0	0.141375		0.395981	0	0.141375		0.394101	0	0.141375		0.22699	0	0.141375		0.26468	0
Newborn vaccine: BCG	0.30595		0.261089	0	0.30595		0.239655	0	0.30595		0.395981	0	0.30595		0.394101	0	0.30595		0.22699	0	0.30595		0.26468	0
Congenital syphilis treatment	3.0856		2.95183	6.06737	3.0856		2.7095	5.51332	3.0856		4.47689	5.58046	3.0856		4.45564	5.84887	3.0856		2.56631	5.48039	3.0856		2.99242	5.65577
Neonatal gonococcal conjunctivitis treatment	0.72123		0.737957	0	0.72123		0.677374	0	0.72123		1.11922	0	0.72123		1.11391	0	0.72123		0.641577	0	0.72123		0.748106	0
Neonatal chlamydial conjunctivitis treatment	3.10271		2.21387	1.82021	3.10271		2.03212	1.654	3.10271		3.35767	1.67414	3.10271		3.34173	1.75466	3.10271		1.92473	1.64412	3.10271		2.24432	1.69673
HIV care for pregnant/postpartum women and their newborns
Voluntary HIV counseling and testing	1.0101		4.42774	0	1.0101		4.06424	0	1.0101		6.71533	0	1.0101		6.68346	0	1.0101		3.84946	0	1.0101		4.48864	0
Confirmatory testing and counseling for women screened as HIV-positive	17.1157		9.88863	0	17.1157		9.07681	0	17.1157		14.9976	0	17.1157		14.9264	0	17.1157		8.59713	0	17.1157		10.0246	0
Antiretroviral therapy (ART) for women diagnosed as living with HIV during ANC (Cost = 1 week)	2.3617		0.147591	0	2.3617		0.135475	0	2.3617		0.223844	0	2.3617		0.222782	0	2.3617		0.128315	0	2.3617		0.149621	0
Early infant diagnosis: women living with HIV, newborn found to be HIV-negative	3.24864		5.46088	0	3.24864		5.01257	0	3.24864		8.28224	0	3.24864		8.24293	0	3.24864		4.74767	0	3.24864		5.53598	0
Early infant diagnosis: women living with HIV, newborn found to be HIV-positive	20.3643		11.5121	0	20.3643		10.567	0	20.3643		17.4599	0	20.3643		17.377	0	20.3643		10.0086	0	20.3643		11.6705	0
ART for newborns born to women living with HIV who received ART <4 weeks before delivery (Costs = 6 weeks)	4.24777		5.1657	0	4.24778		4.74162	0	4.24777		7.83455	0	4.24777		7.79737	0	4.24777		4.49104	0	4.24777		5.23674	0
ART for newborns born to women living with HIV who are breast-feeding (Costs = 6 weeks)	1.76306		5.1657	0	1.76306		4.74162	0	1.76306		7.83455	0	1.76306		7.79737	0	1.76306		4.49104	0	1.76306		5.23674	0
Other SRH care for women of reproductive age
Chlamydia treatment†	1.10814		3.86025	0	1.10814		3.54334	0	1.10814		5.85465	0	1.10814		5.82686	0	1.10814		3.35609	0	1.10814		3.91334	0
Gonorrhea treatment†	1.0656		3.86025	0	1.06561		3.54334	0	1.0656		5.85465	0	1.0656		5.82686	0	1.0656		3.35609	0	1.0656		3.91334	0
Syphilis treatment	3.42821		3.86025	0	3.42821		3.54334	0	3.42821		5.85465	0	3.42821		5.82686	0	3.42821		3.35609	0	3.42821		3.91334	0
Trichomonas treatment	1.08126		3.86025	0	1.08127		3.54334	0	1.08126		5.85465	0	1.08126		5.82686	0	1.08126		3.35609	0	1.08126		3.91334	0
Pelvic inflammatory disease (PID) treatment	3.23286		3.86025	0	3.23286		3.54334	0	3.23286		5.85465	0	3.23286		5.82686	0	3.23286		3.35609	0	3.23286		3.91334	0
IUD=intrauterine contraceptive device, TB=tuberculosis, ART=antiretroviral treatment, SRH=sexual and reproductive health
* The cost is assumed to be equivalent to annual costs for male condom usage due to a lack of data on the costs of other supply methods in most low- and middle-income countries.
† The treatment costs for chlamydia and gonorrhea are the same for pregnant women and all women of reproductive age.
ǂ The treatment cost for soil-transmitted helminth infection treatment is the same when provide for infection alone during ANC or in conjuction with APH or PPH treatment.
